# Supplementary material for: Bis(ethyl­enediamine-κ2 N,N′)(nitrato-κ2 O,O′)cobalt(III) hydroxide nitrate
Source: Acta Crystallogr Sect E Struct Rep Online. 2009 Aug 19;65(Pt 9):m1099–100. doi: 10.1107/S160053680903219X (PMC2969983; doi:10.1107/S160053680903219X)
Supplement: Supplementary file 1 [file e-65-m1099-sup1.cif]

##############################################################################
###                                                                        ###
###        Electronic paper (Acta Crystallographica Section E)             ###
###                                                                        ###
##############################################################################
#                                                                            #
# This CIF contains the data in a paper accepted for publication in Acta     #
# Crystallographica Section E. It conforms to the requirements of Notes      #
# for Authors for Section E, and has been peer reviewed under the auspices   #
# of the IUCr Commission on Journals.                                        #
#                                                                            #
# Full details of the Crystallographic Information File format               #
# are given in the paper "The Crystallographic Information File (CIF):       #
# a New Standard Archive File for Crystallography" by S. R. Hall, F. H.      #
# Allen and I. D. Brown [Acta Cryst. (1991), A47, 655-685].                  #
#                                                                            #
# The current version of the core CIF dictionary is obtainable from          #
# ftp://ftp.iucr.org/pub/cif_core.dic. The current version number is 2.4.    #
#                                                                            #
# Software is freely available for graphical display of the structure(s) in  #
# this CIF.  For information consult the CIF home page http://www.iucr.org/  #
# cif/home.html                                                              #
#                                                                            #
# This file may be used for bona fide research purposes within the           #
# scientific community so long as proper attribution is given to the journal # 
# article from which it was obtained.                                        #
#                                                                            #
##############################################################################
                                             
data_global
_audit_creation_method     'SHELXL97'
_journal_date_recd_electronic     2009-07-06
_journal_date_accepted     2009-08-13
_journal_name_full     'Acta Crystallographica, Section E'
_journal_year     2009
_journal_volume     65
_journal_issue      9
_journal_page_first     m1099
_journal_page_last     m1100
_journal_paper_category     QM
_journal_coeditor_code     NG2611
_publ_contact_author_name     'Xiao-Shu Qu'
_publ_contact_author_address
;
Department of Chemistry and Pharmaceutical Engineering
Jilin Institute of Chemical Technology
Jilin 132022
People's Republic of China
;
_publ_contact_author_email     xiaoshuqu@yahoo.com.cn
_publ_contact_author_fax     +86-432-3093625
_publ_contact_author_phone     +86-432-3083022
_publ_section_title
;\
Bis(ethylenediamine-\k^2^<i>N</i>,<i>N</i>')(nitrato-\k^2^<i>O</i>,<i>O</i>')\
cobalt(III) hydroxide nitrate
;
loop_
    _publ_author_name
    _publ_author_address
    'Ji-Bo Zhang'
;
Jilin Provincial Universities Engineering Research Center
for Chemical Separation Technology
Jilin Institute of Chemical Technology
Jilin 132022
People's Republic of China
;
    'Xiao-Shu Qu'
;
Department of Chemistry and Pharmaceutical Engineering
Jilin Institute of Chemical Technology
Jilin 132022
People's Republic of China
;
data_I
_audit_creation_method     SHELXL-97
_chemical_name_systematic
;
Bis(ethylenediamine-\k^2^<i>N</i>,<i>N</i>')(nitrato-
\k^2^<i>O</i>,<i>O</i>')cobalt(III) hydroxide nitrate
;
_chemical_name_common     ?
_chemical_formula_moiety     'C4 H17 Co N6 O7 2+, H O -, N O3 -'
_chemical_formula_sum     'C4 H17 Co N6 O7'
_chemical_formula_iupac     '[Co (N O3) (C2 H8 N2)2] (O H) (N O3)'
_chemical_formula_weight     320.17
_chemical_melting_point     ?
_symmetry_cell_setting     Monoclinic
_symmetry_space_group_name_H-M     'P 21/c'
_symmetry_space_group_name_Hall     '-P 2yn'
loop_
    _symmetry_equiv_pos_as_xyz
    'x, y, z'
    '-x, y+1/2, -z+1/2'
    '-x, -y, -z'
    'x, -y-1/2, z-1/2'
_cell_length_a     9.5212(13)
_cell_length_b     23.163(3)
_cell_length_c     12.6473(13)
_cell_angle_alpha     90.00
_cell_angle_beta     118.491(7)
_cell_angle_gamma     90.00
_cell_volume     2451.4(5)
_cell_formula_units_Z     8
_cell_measurement_reflns_used     4566
_cell_measurement_theta_min     1.76
_cell_measurement_theta_max     27.50
_cell_measurement_temperature     296(2)
_exptl_crystal_description     Block
_exptl_crystal_colour     purple
_exptl_crystal_size_max     0.38
_exptl_crystal_size_mid     0.34
_exptl_crystal_size_min     0.28
_exptl_crystal_density_diffrn     1.735
_exptl_crystal_density_meas     ?
_exptl_crystal_density_method     'not measured'
_exptl_crystal_F_000     1328
_exptl_absorpt_coefficient_mu     1.440
_exptl_absorpt_correction_type     multi-scan
_exptl_absorpt_process_details     '(SADABS; Sheldrick, 1996)'
_exptl_absorpt_correction_T_min     0.585
_exptl_absorpt_correction_T_max     0.660
_exptl_special_details
;
;
_diffrn_ambient_temperature     296(2)
_diffrn_radiation_type     MoK\a
_diffrn_radiation_wavelength     0.71073
_diffrn_radiation_source     'fine-focus sealed tube'
_diffrn_radiation_monochromator     graphite
_diffrn_measurement_device_type     'Bruker APEX CCD area-detector'
_diffrn_measurement_method     \w
_diffrn_detector_area_resol_mean     ?
_diffrn_reflns_number     13327
_diffrn_reflns_av_R_equivalents     0.0804
_diffrn_reflns_av_sigmaI/netI     0.0616
_diffrn_reflns_theta_min     2.03
_diffrn_reflns_theta_max     26.00
_diffrn_reflns_theta_full     26.00
_diffrn_measured_fraction_theta_max     0.997
_diffrn_measured_fraction_theta_full     0.997
_diffrn_reflns_limit_h_min     -5
_diffrn_reflns_limit_h_max     11
_diffrn_reflns_limit_k_min     -28
_diffrn_reflns_limit_k_max     28
_diffrn_reflns_limit_l_min     -15
_diffrn_reflns_limit_l_max     15
_diffrn_standards_number     0
_diffrn_standards_interval_count     ?
_diffrn_standards_interval_time     ?
_diffrn_standards_decay_%     ?
_refine_special_details
;
Refinement of <i>F</i>^2^ against ALL reflections. The weighted <i>R</i>-factor
<i>wR</i> and goodness of fit <i>S</i> are based on <i>F</i>^2^, conventional
<i>R</i>-factors <i>R</i> are based on <i>F</i>, with <i>F</i> set to zero for
negative <i>F</i>^2^. The threshold expression of <i>F</i>^2^ >
\s(<i>F</i>^2^) is used only for calculating <i>R</i>-factors(gt) <i>etc</i>.
and is not relevant to the choice of reflections for refinement.
<i>R</i>-factors based on <i>F</i>^2^ are statistically about twice as large
as those based on <i>F</i>, and <i>R</i>- factors based on ALL data will be
even larger.
;
_reflns_number_total     4801
_reflns_number_gt     3864
_reflns_threshold_expression     I>2\s(I)
_refine_ls_structure_factor_coef     Fsqd
_refine_ls_matrix_type     full
_refine_ls_R_factor_all     0.0520
_refine_ls_R_factor_gt     0.0426
_refine_ls_wR_factor_gt     0.1114
_refine_ls_wR_factor_ref     0.1164
_refine_ls_goodness_of_fit_ref     1.001
_refine_ls_restrained_S_all     1.017
_refine_ls_number_reflns     4801
_refine_ls_number_parameters     379
_refine_ls_number_restraints     156
_refine_ls_hydrogen_treatment     constr
_refine_ls_weighting_scheme     calc
_refine_ls_weighting_details
                 'calc w=1/[\s^2^(Fo^2^)+(0.0685P)^2^] where P=(Fo^2^+2Fc^2^)/3'
_atom_sites_solution_hydrogens     geom
_atom_sites_solution_primary     direct
_atom_sites_solution_secondary     difmap
_refine_ls_shift/su_max     0.000
_refine_ls_shift/su_mean     0.000
_refine_diff_density_max     0.718
_refine_diff_density_min     -0.941
_refine_ls_extinction_method     none
_refine_ls_extinction_coef     ?
loop_
    _atom_type_symbol
    _atom_type_description
    _atom_type_scat_dispersion_real
    _atom_type_scat_dispersion_imag
    _atom_type_scat_source
    'Co' 'Co' 0.3494 0.9721
                         'International Tables Vol C Tables 4.2.6.8 and 6.1.1.4'
    'O' 'O' 0.0106 0.0060
                         'International Tables Vol C Tables 4.2.6.8 and 6.1.1.4'
    'N' 'N' 0.0061 0.0033
                         'International Tables Vol C Tables 4.2.6.8 and 6.1.1.4'
    'C' 'C' 0.0033 0.0016
                         'International Tables Vol C Tables 4.2.6.8 and 6.1.1.4'
    'H' 'H' 0.0000 0.0000
                         'International Tables Vol C Tables 4.2.6.8 and 6.1.1.4'
_computing_data_collection     'SMART (Bruker, 1997)'
_computing_cell_refinement     'SAINT (Bruker, 1999)'
_computing_data_reduction     'SAINT (Bruker, 1999)'
_computing_structure_solution     'SHELXS97 (Sheldrick, 2008)'
_computing_structure_refinement     'SHELXL97 (Sheldrick, 2008)'
_computing_molecular_graphics     'SHELXTL-Plus (Sheldrick, 2008)'
_computing_publication_material     'SHELXL97 (Sheldrick, 2008)'
loop_
    _atom_site_type_symbol
    _atom_site_label
    _atom_site_fract_x
    _atom_site_fract_y
    _atom_site_fract_z
    _atom_site_U_iso_or_equiv
    _atom_site_adp_type
    _atom_site_calc_flag
    _atom_site_refinement_flags
    _atom_site_occupancy
    _atom_site_disorder_assembly
    _atom_site_disorder_group
    Co Co1 0.63400(4) 0.342196(16) 0.24054(3) 0.02089(13) Uani d . 1 . .
    Co Co2 0.63022(5) 0.091878(15) 0.34954(3) 0.02108(13) Uani d . 1 . .
    O O1 0.6097(3) 0.26004(9) 0.23269(19) 0.0282(5) Uani d . 1 . .
    O O2 0.6617(3) 0.31005(8) 0.11093(19) 0.0285(5) Uani d . 1 . .
    O O3 0.6478(3) 0.21277(9) 0.0920(2) 0.0383(6) Uani d . 1 . .
    O O4 0.7145(2) 0.05508(8) 0.50374(18) 0.0247(4) Uani d . 1 . .
    O O5 0.5824(2) 0.01077(8) 0.33416(18) 0.0259(5) Uani d . 1 . .
    O O6 0.6690(3) -0.04038(9) 0.5060(2) 0.0349(5) Uani d . 1 . .
    O O7 0.3076(11) 0.2225(4) 0.3737(11) 0.078(3) Uani d PDU 0.65 A 1
    O O8 0.083(2) 0.2623(16) 0.2871(12) 0.089(9) Uani d PDU 0.30 A 1
    O O9 0.207(3) 0.2545(12) 0.4756(10) 0.080(7) Uani d PDU 0.50 A 1
    O O10 0.7596(13) 0.5293(3) 0.6156(7) 0.068(2) Uani d PDU 0.80 B 1
    O O11 0.6248(9) 0.4956(4) 0.4388(4) 0.0504(18) Uani d PDU 0.75 B 1
    O O12 0.737(2) 0.4389(3) 0.5867(12) 0.057(3) Uani d PDU 0.70 B 1
    O O7A 0.265(2) 0.2069(7) 0.3600(18) 0.087(7) Uani d PDU 0.35 A 2
    O O8A 0.0835(10) 0.2683(6) 0.2866(7) 0.063(3) Uani d PDU 0.70 A 2
    O O9A 0.184(2) 0.2457(11) 0.4693(9) 0.061(3) Uani d PDU 0.50 A 2
    O O10A 0.795(5) 0.5268(11) 0.616(2) 0.078(10) Uani d PDU 0.20 B 2
    O O11A 0.674(3) 0.4977(14) 0.4408(10) 0.065(7) Uani d PDU 0.25 B 2
    O O12A 0.768(6) 0.4390(7) 0.582(3) 0.064(10) Uani d PDU 0.30 B 2
    N N1 0.6761(3) 0.42325(10) 0.2250(2) 0.0261(5) Uani d . 1 . .
    H H1A 0.6611 0.4301 0.1502 0.031 Uiso d R 1 . .
    H H1B 0.6077 0.4456 0.2371 0.031 Uiso d R 1 . .
    N N2 0.8638(3) 0.33570(11) 0.3456(2) 0.0311(6) Uani d . 1 . .
    H H2A 0.8852 0.3339 0.4229 0.037 Uiso d R 1 . .
    H H2B 0.9008 0.3033 0.3281 0.037 Uiso d R 1 . .
    N N3 0.4046(3) 0.35017(11) 0.1353(2) 0.0292(6) Uani d . 1 . .
    H H3A 0.3823 0.3855 0.1017 0.035 Uiso d R 1 . .
    H H3B 0.3706 0.3237 0.0762 0.035 Uiso d R 1 . .
    N N4 0.5871(3) 0.35552(11) 0.3722(2) 0.0292(6) Uani d . 1 . .
    H H4A 0.6075 0.3232 0.4168 0.035 Uiso d R 1 . .
    H H4B 0.6502 0.3839 0.4199 0.035 Uiso d R 1 . .
    N N5 0.6397(4) 0.25792(13) 0.1409(3) 0.0435(7) Uani d . 1 . .
    N N6 0.8303(3) 0.07897(11) 0.3447(2) 0.0293(6) Uani d . 1 . .
    H H5A 0.8087 0.0661 0.2714 0.035 Uiso d R 1 . .
    H H5B 0.8884 0.0519 0.3991 0.035 Uiso d R 1 . .
    N N7 0.7121(3) 0.16859(10) 0.4071(2) 0.0289(6) Uani d . 1 . .
    H H6A 0.6870 0.1793 0.4644 0.035 Uiso d R 1 . .
    H H6B 0.6684 0.1941 0.3463 0.035 Uiso d R 1 . .
    N N8 0.4281(3) 0.10719(11) 0.3472(2) 0.0308(6) Uani d . 1 . .
    H H7A 0.4303 0.1423 0.3783 0.037 Uiso d R 1 . .
    H H7B 0.4108 0.0807 0.3918 0.037 Uiso d R 1 . .
    N N9 0.5185(3) 0.11287(11) 0.1795(2) 0.0302(6) Uani d . 1 . .
    H H8A 0.5063 0.0814 0.1343 0.036 Uiso d R 1 . .
    H H8B 0.5769 0.1388 0.1641 0.036 Uiso d R 1 . .
    N N10 0.6554(3) 0.00506(12) 0.4507(3) 0.0394(7) Uani d . 1 . .
    N N11 0.1917(4) 0.24459(12) 0.3766(3) 0.0401(7) Uani d DU 1 . .
    N N12 0.7160(3) 0.48825(12) 0.5470(3) 0.0370(7) Uani d DU 1 . .
    C C1 0.8423(4) 0.43773(14) 0.3142(4) 0.0423(9) Uani d . 1 . .
    H H1C 0.8793 0.4707 0.2871 0.051 Uiso calc R 1 . .
    H H1D 0.8484 0.4472 0.3910 0.051 Uiso calc R 1 . .
    C C2 0.9419(4) 0.38679(16) 0.3266(4) 0.0518(11) Uani d . 1 . .
    H H2C 1.0478 0.3918 0.3945 0.062 Uiso calc R 1 . .
    H H2D 0.9524 0.3819 0.2546 0.062 Uiso calc R 1 . .
    C C3 0.3235(5) 0.34185(18) 0.2100(4) 0.0482(10) Uani d . 1 . .
    H H3C 0.2159 0.3573 0.1686 0.058 Uiso calc R 1 . .
    H H3D 0.3170 0.3010 0.2243 0.058 Uiso calc R 1 . .
    C C4 0.4164(5) 0.37191(19) 0.3238(4) 0.0502(10) Uani d . 1 . .
    H H4C 0.3792 0.3612 0.3803 0.060 Uiso calc R 1 . .
    H H4D 0.4041 0.4133 0.3113 0.060 Uiso calc R 1 . .
    C C5 0.8883(4) 0.16771(14) 0.4572(3) 0.0376(8) Uani d . 1 . .
    H H5C 0.9385 0.1499 0.5362 0.045 Uiso calc R 1 . .
    H H5D 0.9290 0.2067 0.4646 0.045 Uiso calc R 1 . .
    C C6 0.9235(4) 0.13326(15) 0.3715(3) 0.0400(8) Uani d . 1 . .
    H H6C 0.8928 0.1549 0.2981 0.048 Uiso calc R 1 . .
    H H6D 1.0368 0.1248 0.4078 0.048 Uiso calc R 1 . .
    C C7 0.2979(4) 0.10441(16) 0.2198(3) 0.0405(8) Uani d . 1 . .
    H H7C 0.2010 0.1221 0.2118 0.049 Uiso calc R 1 . .
    H H7D 0.2751 0.0647 0.1927 0.049 Uiso calc R 1 . .
    C C8 0.3603(4) 0.13742(16) 0.1477(3) 0.0409(9) Uani d . 1 . .
    H H8C 0.2885 0.1331 0.0622 0.049 Uiso calc R 1 . .
    H H8D 0.3697 0.1782 0.1676 0.049 Uiso calc R 1 . .
    O O14 -0.0621(4) 0.18855(15) 0.0907(3) 0.0656(9) Uani d . 1 . .
    H H14 0.0071 0.2147 0.1342 0.079 Uiso d R 1 . .
    O O13 0.9458(4) 0.54280(13) 0.8748(3) 0.0680(9) Uani d . 1 . .
    H H13 0.9031 0.5301 0.7909 0.082 Uiso d R 1 . .
loop_
    _atom_site_aniso_label
    _atom_site_aniso_U_11
    _atom_site_aniso_U_22
    _atom_site_aniso_U_33
    _atom_site_aniso_U_12
    _atom_site_aniso_U_13
    _atom_site_aniso_U_23
    Co1 0.0252(2) 0.0169(2) 0.0252(2) 0.00281(15) 0.01582(18) 0.00258(15)
    Co2 0.0280(2) 0.0156(2) 0.0247(2) -0.00050(15) 0.01659(18) 0.00059(15)
    O1 0.0430(13) 0.0187(10) 0.0342(12) 0.0029(9) 0.0277(11) 0.0043(8)
    O2 0.0451(13) 0.0188(10) 0.0326(12) 0.0001(9) 0.0274(10) 0.0018(9)
    O3 0.0585(16) 0.0190(11) 0.0524(15) 0.0003(10) 0.0387(13) -0.0096(10)
    O4 0.0348(12) 0.0168(10) 0.0254(10) -0.0026(8) 0.0166(9) -0.0009(8)
    O5 0.0329(11) 0.0188(10) 0.0247(11) -0.0028(8) 0.0125(9) -0.0012(8)
    O6 0.0497(14) 0.0169(10) 0.0436(14) -0.0006(9) 0.0267(12) 0.0101(9)
    O7 0.060(4) 0.051(5) 0.133(6) 0.026(4) 0.054(4) 0.009(4)
    O8 0.077(14) 0.085(16) 0.055(9) 0.031(11) -0.009(10) -0.023(10)
    O9 0.110(13) 0.074(10) 0.046(5) -0.012(8) 0.029(6) -0.019(5)
    O10 0.059(5) 0.063(3) 0.079(4) -0.009(3) 0.030(3) -0.038(3)
    O11 0.059(4) 0.055(3) 0.036(2) 0.010(3) 0.022(2) 0.010(2)
    O12 0.086(6) 0.041(3) 0.045(4) -0.004(3) 0.033(4) 0.009(3)
    O7A 0.086(12) 0.039(8) 0.145(13) 0.027(8) 0.061(10) -0.010(8)
    O8A 0.060(5) 0.074(6) 0.061(5) 0.034(4) 0.033(4) 0.024(5)
    O9A 0.065(6) 0.063(8) 0.059(6) -0.011(6) 0.033(5) 0.009(6)
    O10A 0.050(17) 0.061(12) 0.116(16) -0.045(13) 0.034(13) -0.030(13)
    O11A 0.095(17) 0.076(11) 0.064(8) 0.025(11) 0.071(9) 0.035(7)
    O12A 0.11(2) 0.044(8) 0.045(10) 0.027(10) 0.038(11) 0.009(7)
    N1 0.0287(13) 0.0211(12) 0.0323(14) 0.0023(10) 0.0176(11) 0.0031(11)
    N2 0.0299(14) 0.0304(14) 0.0348(15) 0.0058(11) 0.0168(12) 0.0069(11)
    N3 0.0283(14) 0.0258(14) 0.0339(15) 0.0003(10) 0.0152(12) 0.0012(11)
    N4 0.0378(15) 0.0238(13) 0.0329(14) 0.0016(11) 0.0225(12) -0.0004(11)
    N5 0.0473(19) 0.0405(17) 0.0500(19) 0.0032(14) 0.0293(15) 0.0046(14)
    N6 0.0341(15) 0.0282(13) 0.0320(14) -0.0008(11) 0.0209(12) -0.0016(11)
    N7 0.0461(16) 0.0170(12) 0.0296(14) 0.0001(11) 0.0229(13) 0.0023(10)
    N8 0.0387(15) 0.0260(13) 0.0386(15) 0.0060(11) 0.0273(13) 0.0061(11)
    N9 0.0389(16) 0.0279(14) 0.0262(14) -0.0041(11) 0.0175(12) 0.0014(11)
    N10 0.0416(17) 0.0329(16) 0.0528(19) -0.0020(12) 0.0298(15) -0.0047(13)
    N11 0.0412(17) 0.0253(15) 0.0535(19) 0.0038(13) 0.0224(15) 0.0017(14)
    N12 0.0438(17) 0.0335(16) 0.0456(17) -0.0023(13) 0.0310(15) -0.0034(13)
    C1 0.0336(19) 0.0314(18) 0.056(2) -0.0060(14) 0.0162(17) -0.0015(16)
    C2 0.0319(19) 0.044(2) 0.075(3) -0.0017(16) 0.0223(19) 0.011(2)
    C3 0.0321(19) 0.066(3) 0.054(2) -0.0009(17) 0.0268(18) 0.0038(19)
    C4 0.044(2) 0.065(3) 0.056(2) 0.0075(19) 0.036(2) -0.002(2)
    C5 0.042(2) 0.0274(17) 0.042(2) -0.0103(14) 0.0186(16) -0.0045(15)
    C6 0.0352(19) 0.0390(19) 0.052(2) -0.0078(15) 0.0256(17) 0.0018(17)
    C7 0.0306(18) 0.0392(19) 0.051(2) 0.0031(15) 0.0192(16) 0.0080(17)
    C8 0.038(2) 0.040(2) 0.038(2) 0.0047(15) 0.0129(16) 0.0072(16)
    O14 0.0562(19) 0.094(2) 0.0485(17) -0.0051(16) 0.0264(15) -0.0153(16)
    O13 0.062(2) 0.066(2) 0.072(2) -0.0089(15) 0.0289(17) -0.0057(16)
_geom_special_details
;
All e.s.d.'s (except the e.s.d. in the dihedral angle between two l.s. planes)
are estimated using the full covariance matrix. The cell e.s.d.'s are taken
into account individually in the estimation of e.s.d.'s in distances, angles
and torsion angles; correlations between e.s.d.'s in cell parameters are only
used when they are defined by crystal symmetry. An approximate (isotropic)
treatment of cell e.s.d.'s is used for estimating e.s.d.'s involving l.s.
planes.
;
loop_
    _geom_bond_atom_site_label_1
    _geom_bond_atom_site_label_2
    _geom_bond_site_symmetry_2
    _geom_bond_distance
    _geom_bond_publ_flag
    Co1 O1 . 1.914(2) ?
    Co1 O2 . 1.930(2) ?
    Co1 N4 . 1.944(3) ?
    Co1 N1 . 1.949(2) ?
    Co1 N2 . 1.950(3) ?
    Co1 N3 . 1.950(3) ?
    Co1 N5 . 2.338(3) ?
    Co2 O4 . 1.919(2) ?
    Co2 O5 . 1.921(2) ?
    Co2 N7 . 1.937(2) ?
    Co2 N8 . 1.943(3) ?
    Co2 N9 . 1.952(3) ?
    Co2 N6 . 1.958(3) ?
    Co2 N10 . 2.334(3) ?
    O1 N5 . 1.322(4) ?
    O2 N5 . 1.312(3) ?
    O3 N5 . 1.236(4) ?
    O4 N10 . 1.323(3) ?
    O5 N10 . 1.302(3) ?
    O6 N10 . 1.236(4) ?
    O7 N11 . 1.233(6) ?
    O8 N11 . 1.183(8) ?
    O9 N11 . 1.212(8) ?
    O10 N12 . 1.219(5) ?
    O11 N12 . 1.233(5) ?
    O12 N12 . 1.227(6) ?
    O7A N11 . 1.199(8) ?
    O8A N11 . 1.241(5) ?
    O9A N11 . 1.210(7) ?
    O10A N12 . 1.225(9) ?
    O11A N12 . 1.226(9) ?
    O12A N12 . 1.236(10) ?
    N1 C1 . 1.479(4) ?
    N1 H1A . 0.9000 ?
    N1 H1B . 0.9000 ?
    N2 C2 . 1.476(4) ?
    N2 H2A . 0.8999 ?
    N2 H2B . 0.8996 ?
    N3 C3 . 1.489(5) ?
    N3 H3A . 0.8998 ?
    N3 H3B . 0.8999 ?
    N4 C4 . 1.487(4) ?
    N4 H4A . 0.9000 ?
    N4 H4B . 0.9001 ?
    N6 C6 . 1.482(4) ?
    N6 H5A . 0.9000 ?
    N6 H5B . 0.9001 ?
    N7 C5 . 1.484(4) ?
    N7 H6A . 0.9002 ?
    N7 H6B . 0.9004 ?
    N8 C7 . 1.494(4) ?
    N8 H7A . 0.9000 ?
    N8 H7B . 0.9000 ?
    N9 C8 . 1.475(4) ?
    N9 H8A . 0.8999 ?
    N9 H8B . 0.9001 ?
    C1 C2 . 1.474(5) ?
    C1 H1C . 0.9700 ?
    C1 H1D . 0.9700 ?
    C2 H2C . 0.9700 ?
    C2 H2D . 0.9700 ?
    C3 C4 . 1.458(6) ?
    C3 H3C . 0.9700 ?
    C3 H3D . 0.9700 ?
    C4 H4C . 0.9700 ?
    C4 H4D . 0.9700 ?
    C5 C6 . 1.507(5) ?
    C5 H5C . 0.9700 ?
    C5 H5D . 0.9700 ?
    C6 H6C . 0.9700 ?
    C6 H6D . 0.9700 ?
    C7 C8 . 1.512(5) ?
    C7 H7C . 0.9700 ?
    C7 H7D . 0.9700 ?
    C8 H8C . 0.9700 ?
    C8 H8D . 0.9700 ?
    O14 H14 . 0.8708 ?
    O13 H13 . 0.9823 ?
loop_
    _geom_angle_atom_site_label_1
    _geom_angle_atom_site_label_2
    _geom_angle_atom_site_label_3
    _geom_angle_site_symmetry_1
    _geom_angle_site_symmetry_3
    _geom_angle
    _geom_angle_publ_flag
    O1 Co1 O2 . . 68.55(8) ?
    O1 Co1 N4 . . 97.52(10) ?
    O2 Co1 N4 . . 165.82(10) ?
    O1 Co1 N1 . . 167.98(10) ?
    O2 Co1 N1 . . 99.67(10) ?
    N4 Co1 N1 . . 94.35(11) ?
    O1 Co1 N2 . . 91.56(10) ?
    O2 Co1 N2 . . 89.15(11) ?
    N4 Co1 N2 . . 94.04(12) ?
    N1 Co1 N2 . . 85.71(10) ?
    O1 Co1 N3 . . 89.45(10) ?
    O2 Co1 N3 . . 91.12(11) ?
    N4 Co1 N3 . . 85.94(11) ?
    N1 Co1 N3 . . 93.28(10) ?
    N2 Co1 N3 . . 178.98(11) ?
    O1 Co1 N5 . . 34.43(10) ?
    O2 Co1 N5 . . 34.14(9) ?
    N4 Co1 N5 . . 131.93(11) ?
    N1 Co1 N5 . . 133.72(11) ?
    N2 Co1 N5 . . 89.75(11) ?
    N3 Co1 N5 . . 91.02(11) ?
    O4 Co2 O5 . . 68.44(8) ?
    O4 Co2 N7 . . 97.30(10) ?
    O5 Co2 N7 . . 165.56(10) ?
    O4 Co2 N8 . . 91.59(10) ?
    O5 Co2 N8 . . 89.52(10) ?
    N7 Co2 N8 . . 93.24(11) ?
    O4 Co2 N9 . . 167.03(10) ?
    O5 Co2 N9 . . 98.85(10) ?
    N7 Co2 N9 . . 95.50(11) ?
    N8 Co2 N9 . . 85.56(11) ?
    O4 Co2 N6 . . 91.29(10) ?
    O5 Co2 N6 . . 92.00(10) ?
    N7 Co2 N6 . . 85.91(11) ?
    N8 Co2 N6 . . 177.08(11) ?
    N9 Co2 N6 . . 91.74(11) ?
    O4 Co2 N10 . . 34.52(9) ?
    O5 Co2 N10 . . 33.92(9) ?
    N7 Co2 N10 . . 131.79(11) ?
    N8 Co2 N10 . . 90.43(10) ?
    N9 Co2 N10 . . 132.70(11) ?
    N6 Co2 N10 . . 92.22(11) ?
    N5 O1 Co1 . . 90.63(17) ?
    N5 O2 Co1 . . 90.25(18) ?
    N10 O4 Co2 . . 90.18(17) ?
    N10 O5 Co2 . . 90.68(17) ?
    C1 N1 Co1 . . 109.76(19) ?
    C1 N1 H1A . . 109.7 ?
    Co1 N1 H1A . . 109.7 ?
    C1 N1 H1B . . 109.7 ?
    Co1 N1 H1B . . 109.7 ?
    H1A N1 H1B . . 108.2 ?
    C2 N2 Co1 . . 108.4(2) ?
    C2 N2 H2A . . 110.1 ?
    Co1 N2 H2A . . 110.0 ?
    C2 N2 H2B . . 110.1 ?
    Co1 N2 H2B . . 109.9 ?
    H2A N2 H2B . . 108.4 ?
    C3 N3 Co1 . . 107.8(2) ?
    C3 N3 H3A . . 109.9 ?
    Co1 N3 H3A . . 110.1 ?
    C3 N3 H3B . . 110.4 ?
    Co1 N3 H3B . . 110.1 ?
    H3A N3 H3B . . 108.4 ?
    C4 N4 Co1 . . 109.9(2) ?
    C4 N4 H4A . . 109.7 ?
    Co1 N4 H4A . . 109.6 ?
    C4 N4 H4B . . 109.8 ?
    Co1 N4 H4B . . 109.7 ?
    H4A N4 H4B . . 108.2 ?
    O3 N5 O2 . . 125.2(3) ?
    O3 N5 O1 . . 124.2(3) ?
    O2 N5 O1 . . 110.5(3) ?
    O3 N5 Co1 . . 177.6(3) ?
    O2 N5 Co1 . . 55.62(15) ?
    O1 N5 Co1 . . 54.94(15) ?
    C6 N6 Co2 . . 110.4(2) ?
    C6 N6 H5A . . 109.6 ?
    Co2 N6 H5A . . 109.6 ?
    C6 N6 H5B . . 109.5 ?
    Co2 N6 H5B . . 109.6 ?
    H5A N6 H5B . . 108.1 ?
    C5 N7 Co2 . . 108.56(18) ?
    C5 N7 H6A . . 109.9 ?
    Co2 N7 H6A . . 110.0 ?
    C5 N7 H6B . . 109.9 ?
    Co2 N7 H6B . . 110.0 ?
    H6A N7 H6B . . 108.3 ?
    C7 N8 Co2 . . 108.4(2) ?
    C7 N8 H7A . . 110.2 ?
    Co2 N8 H7A . . 110.0 ?
    C7 N8 H7B . . 109.9 ?
    Co2 N8 H7B . . 110.0 ?
    H7A N8 H7B . . 108.3 ?
    C8 N9 Co2 . . 110.2(2) ?
    C8 N9 H8A . . 109.5 ?
    Co2 N9 H8A . . 109.6 ?
    C8 N9 H8B . . 109.8 ?
    Co2 N9 H8B . . 109.6 ?
    H8A N9 H8B . . 108.1 ?
    O6 N10 O5 . . 125.6(3) ?
    O6 N10 O4 . . 123.7(3) ?
    O5 N10 O4 . . 110.7(3) ?
    O6 N10 Co2 . . 178.9(2) ?
    O5 N10 Co2 . . 55.40(14) ?
    O4 N10 Co2 . . 55.30(14) ?
    O8 N11 O7A . . 113.6(18) ?
    O8 N11 O9A . . 119.3(15) ?
    O7A N11 O9A . . 119.8(9) ?
    O8 N11 O9 . . 122.8(9) ?
    O7A N11 O9 . . 121.8(17) ?
    O9A N11 O9 . . 13(3) ?
    O8 N11 O7 . . 120.0(9) ?
    O7A N11 O7 . . 24.0(14) ?
    O9A N11 O7 . . 120.6(12) ?
    O9 N11 O7 . . 116.3(8) ?
    O8 N11 O8A . . 6(3) ?
    O7A N11 O8A . . 117.4(9) ?
    O9A N11 O8A . . 118.1(7) ?
    O9 N11 O8A . . 120.1(12) ?
    O7 N11 O8A . . 121.3(8) ?
    O10 N12 O10A . . 16(3) ?
    O10 N12 O11A . . 117.6(18) ?
    O10A N12 O11A . . 115.0(12) ?
    O10 N12 O12 . . 120.2(6) ?
    O10A N12 O12 . . 118(2) ?
    O11A N12 O12 . . 121(2) ?
    O10 N12 O11 . . 120.2(5) ?
    O10A N12 O11 . . 124.0(19) ?
    O11A N12 O11 . . 21.7(13) ?
    O12 N12 O11 . . 118.3(6) ?
    O10 N12 O12A . . 121.6(19) ?
    O10A N12 O12A . . 114.5(12) ?
    O11A N12 O12A . . 114.9(12) ?
    O12 N12 O12A . . 15(3) ?
    O11 N12 O12A . . 118.1(19) ?
    C2 C1 N1 . . 107.4(3) ?
    C2 C1 H1C . . 110.2 ?
    N1 C1 H1C . . 110.2 ?
    C2 C1 H1D . . 110.2 ?
    N1 C1 H1D . . 110.2 ?
    H1C C1 H1D . . 108.5 ?
    C1 C2 N2 . . 108.1(3) ?
    C1 C2 H2C . . 110.1 ?
    N2 C2 H2C . . 110.1 ?
    C1 C2 H2D . . 110.1 ?
    N2 C2 H2D . . 110.1 ?
    H2C C2 H2D . . 108.4 ?
    C4 C3 N3 . . 108.1(3) ?
    C4 C3 H3C . . 110.1 ?
    N3 C3 H3C . . 110.1 ?
    C4 C3 H3D . . 110.1 ?
    N3 C3 H3D . . 110.1 ?
    H3C C3 H3D . . 108.4 ?
    C3 C4 N4 . . 108.3(3) ?
    C3 C4 H4C . . 110.0 ?
    N4 C4 H4C . . 110.0 ?
    C3 C4 H4D . . 110.0 ?
    N4 C4 H4D . . 110.0 ?
    H4C C4 H4D . . 108.4 ?
    N7 C5 C6 . . 107.1(3) ?
    N7 C5 H5C . . 110.3 ?
    C6 C5 H5C . . 110.3 ?
    N7 C5 H5D . . 110.3 ?
    C6 C5 H5D . . 110.3 ?
    H5C C5 H5D . . 108.5 ?
    N6 C6 C5 . . 107.4(3) ?
    N6 C6 H6C . . 110.2 ?
    C5 C6 H6C . . 110.2 ?
    N6 C6 H6D . . 110.2 ?
    C5 C6 H6D . . 110.2 ?
    H6C C6 H6D . . 108.5 ?
    N8 C7 C8 . . 105.4(3) ?
    N8 C7 H7C . . 110.7 ?
    C8 C7 H7C . . 110.7 ?
    N8 C7 H7D . . 110.7 ?
    C8 C7 H7D . . 110.7 ?
    H7C C7 H7D . . 108.8 ?
    N9 C8 C7 . . 106.5(3) ?
    N9 C8 H8C . . 110.4 ?
    C7 C8 H8C . . 110.4 ?
    N9 C8 H8D . . 110.4 ?
    C7 C8 H8D . . 110.4 ?
    H8C C8 H8D . . 108.6 ?
loop_
    _geom_hbond_atom_site_label_D
    _geom_hbond_atom_site_label_H
    _geom_hbond_atom_site_label_A
    _geom_hbond_site_symmetry_A
    _geom_hbond_distance_DH
    _geom_hbond_distance_HA
    _geom_hbond_distance_DA
    _geom_hbond_angle_DHA
    O13 H13 O10 . 0.98 1.97 2.906(8) 157.6
    O14 H14 O8 . 0.87 2.04 2.78(3) 142.9
    N1 H1A O4 4_565 0.90 2.17 3.032(3) 160.1
    N1 H1B O5 2_655 0.90 2.19 2.995(3) 148.0
    N2 H2A O14 4_666 0.90 2.00 2.888(4) 167.5
    N2 H2B O8 1_655 0.90 2.25 3.045(19) 147.7
    N3 H3A O6 2_655 0.90 2.10 2.986(3) 168.5
    N3 H3B O9 4_565 0.90 2.33 3.14(2) 149.9
    N3 H3B O7 4_565 0.90 2.57 3.424(12) 158.9
    N4 H4A O3 4_566 0.90 2.22 3.004(3) 145.0
    N4 H4B O11 . 0.90 2.62 3.328(10) 136.1
    N4 H4B O12 . 0.90 2.26 3.071(14) 150.2
    N6 H5A O12 4_565 0.90 2.10 2.973(14) 163.2
    N6 H5B O13 4_565 0.90 2.32 2.985(4) 131.0
    N6 H5B O13 2_746 0.90 2.53 3.258(4) 138.3
    N7 H6A O2 4_566 0.90 1.99 2.881(3) 168.1
    N7 H6B O1 . 0.90 1.98 2.873(3) 168.6
    N8 H7A O7 . 0.90 2.18 2.988(7) 149.1
    N8 H7B O6 3_656 0.90 2.01 2.887(3) 162.9
    N9 H8A O11 2_645 0.90 2.29 3.088(9) 147.1
    N9 H8A O12 4_565 0.90 2.58 3.08(2) 115.3
    N9 H8B O3 . 0.90 2.19 3.065(3) 162.8
