# Supplementary material for: Bis(ethyl­enediamine-κ2 N,N′)(nitrato-κ2 O,O′)cobalt(III) hydroxide nitrate
Source: Acta Crystallogr Sect E Struct Rep Online. 2009 Aug 19;65(Pt 9):m1099–100. doi: 10.1107/S160053680903219X (PMC2969983; doi:10.1107/S160053680903219X)
Supplement: Supplementary file 2 [file e-65-m1099-Isup2.hkl]

# 
# h,k,l, Fc-squared, Fo-squared, sigma(Fo-squared) and status flag 
# 
data_I
_shelx_title ' 1 in P2(1)/n                     P21/c' 
_shelx_refln_list_code          4 
_shelx_F_calc_maximum      293.00 
_exptl_crystal_F_000      1328.00 
_reflns_d_resolution_high  0.8107 
 
loop_ 
 _symmetry_equiv_pos_as_xyz 
 'x, y, z' 
 '-x, y+1/2, -z+1/2' 
 '-x, -y, -z' 
 'x, -y-1/2, z-1/2' 
 
_cell_length_a     9.5212 
_cell_length_b    23.1630 
_cell_length_c    12.6473 
_cell_angle_alpha  90.000 
_cell_angle_beta  118.491 
_cell_angle_gamma  90.000 
 
_shelx_F_squared_multiplier     1.000 
 
loop_ 
 _refln_index_h 
 _refln_index_k 
 _refln_index_l 
 _refln_F_squared_calc 
 _refln_F_squared_meas 
 _refln_F_squared_sigma 
 _refln_observed_status 
   1   0   0    72753.96    57318.39    295.76 o 
   2   0   0    18358.49    20995.37   1438.35 o 
   3   0   0    84753.95    77879.17   2099.70 o 
   4   0   0    63498.71    63030.82   3307.34 o 
   5   0   0     2117.97     2158.31    243.47 o 
   6   0   0      482.00      447.90     61.84 o 
   7   0   0     5609.91     5868.71    527.98 o 
   8   0   0     1207.44     1379.28     97.05 o 
   9   0   0     1000.51     1155.23     96.50 o 
  10   0   0      220.31      247.35     61.56 o 
   1   1   0    24515.01    24638.48    676.11 o 
   2   1   0    17956.07    18479.19    690.58 o 
   3   1   0    18958.35    20389.30    872.62 o 
   4   1   0     4804.14     5208.35    292.10 o 
   5   1   0     9220.26     9495.21    563.71 o 
   6   1   0     3801.10     3585.08    194.28 o 
   7   1   0      907.09      960.77     45.95 o 
   8   1   0      317.97      336.79     40.13 o 
   9   1   0     2364.85     2563.82     96.67 o 
  10   1   0      951.42     1112.15     73.07 o 
   1   2   0     1786.06     2082.98    160.80 o 
   2   2   0     1238.87     1533.42     88.39 o 
   3   2   0       28.46       24.36      7.35 o 
   4   2   0     2959.83     3402.92    215.81 o 
   5   2   0       77.03      104.24     13.32 o 
   6   2   0       35.06       40.29     13.79 o 
   7   2   0      628.06      607.56     30.94 o 
   8   2   0       24.99       26.24     18.80 o 
   9   2   0       20.17        4.55     26.08 o 
  10   2   0        8.04       37.39     31.57 o 
   1   3   0    22232.13    20818.48    368.50 o 
   2   3   0     3412.41     3865.24    255.20 o 
   3   3   0      182.66      139.19     10.70 o 
   4   3   0       39.97       31.22      9.23 o 
   5   3   0     1928.98     1915.40    130.40 o 
   6   3   0      809.34      898.27     72.20 o 
   7   3   0        3.93       18.87     17.14 o 
   8   3   0       35.94       44.77     19.49 o 
   9   3   0      329.99      464.35     48.42 o 
  10   3   0      938.65     1060.39    102.60 o 
   0   4   0     9586.86     8137.46    133.17 o 
   1   4   0    10199.41    10449.47    145.94 o 
   2   4   0    10203.91    10238.78    446.17 o 
   3   4   0     1567.48     2204.00    133.51 o 
   4   4   0     6478.94     7681.79    407.75 o 
   5   4   0      413.70      402.74     24.50 o 
   6   4   0       10.86        5.14     12.14 o 
   7   4   0      681.86      742.20     39.45 o 
   8   4   0     1083.00     1184.07     50.72 o 
   9   4   0      206.36      228.41     39.38 o 
  10   4   0      100.97       78.75     49.36 o 
   1   5   0     1147.02     1547.21     20.27 o 
   2   5   0    12356.79    11047.27    390.65 o 
   3   5   0     2081.98     2328.46    124.56 o 
   4   5   0     1931.46     2207.50    134.32 o 
   5   5   0        4.27        6.73     10.32 o 
   6   5   0      928.45      910.14     42.19 o 
   7   5   0        0.39      -12.90     15.79 o 
   8   5   0      837.31      870.17     45.26 o 
   9   5   0      217.19      177.47     57.68 o 
  10   5   0      101.10      128.67     54.35 o 
   0   6   0      246.19      246.04     14.02 o 
   1   6   0     1152.52     1307.03     20.54 o 
   2   6   0      557.40      674.17     21.32 o 
   3   6   0     3661.62     3643.04    174.94 o 
   4   6   0     1225.73     1309.23     71.94 o 
   5   6   0      409.95      413.93     22.10 o 
   6   6   0      305.90      324.13     22.19 o 
   7   6   0       54.26       77.18     20.58 o 
   8   6   0      135.04      121.24     24.41 o 
   9   6   0      193.95      210.19     57.12 o 
  10   6   0       17.08       25.51     47.70 o 
   1   7   0     7988.96     8242.47     79.73 o 
   2   7   0     2445.93     2675.27     56.19 o 
   3   7   0      294.52      294.94     15.07 o 
   4   7   0       66.61       39.01     10.06 o 
   5   7   0       24.28       15.64     10.60 o 
   6   7   0     1747.98     1893.17     73.65 o 
   7   7   0       16.89       44.48     19.72 o 
   8   7   0      178.04      222.23     36.31 o 
   9   7   0      216.25      243.36     51.02 o 
  10   7   0       44.23       70.43     50.47 o 
   0   8   0     2873.01     2000.75     81.76 o 
   1   8   0     6596.27     6283.16     73.03 o 
   2   8   0     5565.56     6399.15     87.01 o 
   3   8   0      250.54      266.47     13.58 o 
   4   8   0      365.93      352.66     18.94 o 
   5   8   0     2736.68     2799.69    143.37 o 
   6   8   0      848.67     1010.21     43.06 o 
   7   8   0      110.60      135.44     23.05 o 
   8   8   0       63.16       69.70     27.84 o 
   9   8   0        5.38       11.34     26.12 o 
   1   9   0    15731.11    15469.44    221.18 o 
   2   9   0       14.51       16.23      7.08 o 
   3   9   0       31.79       77.41     14.78 o 
   4   9   0      336.95      364.03     17.24 o 
   5   9   0     1411.95     1582.58     71.79 o 
   6   9   0     1271.85     1429.11     62.46 o 
   7   9   0      438.20      443.64     43.96 o 
   8   9   0      151.01      137.09     32.66 o 
   9   9   0       43.98       44.08     28.82 o 
   0  10   0     4979.35     4498.49    256.04 o 
   1  10   0     1743.88     1622.72     44.52 o 
   2  10   0     1581.83     1868.86     31.33 o 
   3  10   0      452.73      426.25     16.85 o 
   4  10   0      229.44      261.00     19.06 o 
   5  10   0      179.92      167.02     14.86 o 
   6  10   0       23.66       17.19     22.98 o 
   7  10   0        0.42      -10.77     19.59 o 
   8  10   0       12.55       12.72     24.06 o 
   9  10   0        4.09       32.90     29.13 o 
   1  11   0    11064.54    10837.32    165.18 o 
   2  11   0     3693.73     3741.67     46.87 o 
   3  11   0       53.91       29.76      8.62 o 
   4  11   0       87.04       86.12     12.18 o 
   5  11   0     2169.14     2332.69     47.35 o 
   6  11   0       39.94       32.29     22.89 o 
   7  11   0      558.03      614.23     58.79 o 
   8  11   0       15.91       28.96     25.12 o 
   9  11   0      521.90      467.97     51.96 o 
   0  12   0    23531.46    19723.70   1010.07 o 
   1  12   0     7490.39     6805.73    142.45 o 
   2  12   0     1921.57     1947.53     35.20 o 
   3  12   0     2828.85     2548.39     43.31 o 
   4  12   0    14762.59    14305.31     91.95 o 
   5  12   0     3306.85     3360.43     94.31 o 
   6  12   0      826.85      813.43     54.44 o 
   7  12   0     1049.28     1009.27     61.65 o 
   8  12   0     1737.47     1792.76     84.31 o 
   9  12   0      177.84      112.63     36.15 o 
   1  13   0     2919.77     2683.20     66.10 o 
   2  13   0    12932.36    11820.86    172.68 o 
   3  13   0     6680.73     6566.28    157.24 o 
   4  13   0      393.41      404.49     30.42 o 
   5  13   0     3146.64     3271.68     95.29 o 
   6  13   0     1595.56     1627.92     97.61 o 
   7  13   0     1116.00     1125.29     65.66 o 
   8  13   0       30.69       36.14     26.76 o 
   9  13   0      956.76      990.88     71.86 o 
   0  14   0        1.89        3.30     10.82 o 
   1  14   0     1174.18     1104.78     29.56 o 
   2  14   0      263.31      281.84     17.96 o 
   3  14   0      480.72      488.36     25.74 o 
   4  14   0      718.46      728.93     29.95 o 
   5  14   0       36.87       29.79     23.52 o 
   6  14   0        6.55        9.06     21.31 o 
   7  14   0       52.92       61.58     28.20 o 
   8  14   0       12.60       23.44     26.38 o 
   1  15   0     5373.39     5497.44    149.88 o 
   2  15   0     6289.81     5973.56    100.16 o 
   3  15   0     2885.17     2895.02     57.32 o 
   4  15   0       63.07       33.93     18.08 o 
   5  15   0     3327.95     3180.82     97.01 o 
   6  15   0     2532.68     2446.06     91.31 o 
   7  15   0       94.94      112.41     32.53 o 
   8  15   0      182.82      188.37     39.56 o 
   0  16   0     4487.25     4264.94    350.05 o 
   1  16   0     4571.67     4449.22    163.37 o 
   2  16   0        1.74       -0.92     10.99 o 
   3  16   0     5392.75     5112.92    109.11 o 
   4  16   0     6953.99     6893.75    105.78 o 
   5  16   0      877.63      760.94     53.33 o 
   6  16   0      159.71      153.43     33.33 o 
   7  16   0     1524.80     1570.58     80.57 o 
   8  16   0     2182.47     2019.79     95.00 o 
   1  17   0      143.59      158.33     16.61 o 
   2  17   0      263.03      279.01     20.44 o 
   3  17   0      257.21      286.19     23.16 o 
   4  17   0      255.80      230.46     34.27 o 
   5  17   0     1400.09     1389.17     99.27 o 
   6  17   0     1595.61     1435.42     75.28 o 
   7  17   0      603.35      571.76     69.88 o 
   8  17   0      173.43      163.15     39.21 o 
   0  18   0      408.79      395.63     32.24 o 
   1  18   0        4.56       24.83     13.21 o 
   2  18   0       12.99       22.90     13.29 o 
   3  18   0       14.18       17.41     14.20 o 
   4  18   0      128.73      146.35     33.28 o 
   5  18   0     1231.88     1140.18     65.62 o 
   6  18   0        1.95      -10.20     22.49 o 
   7  18   0      364.36      329.78     46.66 o 
   8  18   0        7.42        0.10     26.78 o 
   1  19   0      269.14      236.80     20.35 o 
   2  19   0     2089.85     2210.45     48.03 o 
   3  19   0     1050.48     1106.81     70.76 o 
   4  19   0        4.52       23.33     22.24 o 
   5  19   0      838.01      880.70     59.29 o 
   6  19   0     1059.84      897.83     64.51 o 
   7  19   0      237.12      257.07     43.44 o 
   0  20   0     5500.90     5684.27    120.77 o 
   1  20   0     3007.43     2926.40    125.25 o 
   2  20   0       28.20       17.99     13.63 o 
   3  20   0     2349.63     2311.48    113.48 o 
   4  20   0     1922.37     1930.45     95.95 o 
   5  20   0      984.66      953.25     62.87 o 
   6  20   0        3.17       16.25     26.02 o 
   7  20   0      488.74      509.24     55.65 o 
   1  21   0     1241.18     1350.31     45.77 o 
   2  21   0     1454.34     1417.53     68.85 o 
   3  21   0      217.48      261.73     36.61 o 
   4  21   0      261.51      254.45     38.63 o 
   5  21   0      154.33      152.10     35.63 o 
   6  21   0       78.19       72.38     32.49 o 
   7  21   0       63.50       43.19     33.45 o 
   0  22   0      124.88      176.65     33.09 o 
   1  22   0       23.04       23.35     19.39 o 
   2  22   0       29.72       26.56     16.53 o 
   3  22   0      499.92      473.04    124.78 o 
   4  22   0      123.86       99.34     30.39 o 
   5  22   0        0.18       -1.63     22.94 o 
   6  22   0       17.22       17.03     26.84 o 
   1  23   0       85.56      100.27     21.52 o 
   2  23   0      124.54      127.30     32.15 o 
   3  23   0      101.14       89.00     29.57 o 
   4  23   0       55.39       41.12     26.50 o 
   5  23   0      218.87      185.64     38.34 o 
   6  23   0        3.91        0.79     27.30 o 
   0  24   0      679.18      860.07     59.80 o 
   1  24   0        4.18       24.64     17.95 o 
   2  24   0       93.51       87.38     31.65 o 
   3  24   0      228.45      315.01     64.33 o 
   4  24   0      441.05      426.45     48.62 o 
   5  24   0        5.48       17.80     28.41 o 
   1  25   0      984.25     1002.47     45.93 o 
   2  25   0     1008.43     1093.67     97.61 o 
   3  25   0      342.32      362.71     68.77 o 
   4  25   0       12.83       22.72     27.08 o 
   0  26   0        2.96        7.21     27.06 o 
   1  26   0       54.27       80.45     26.85 o 
   2  26   0      115.35       71.54     47.14 o 
   3  26   0       76.23      106.48     49.36 o 
   4  26   0       34.49       29.39     38.82 o 
   1  27   0      998.68      968.05     68.62 o 
   2  27   0     1234.73     1222.33    106.48 o 
   3  27   0      217.10      230.71     61.56 o 
   0  28   0     1168.05     1141.48     75.08 o 
   1  28   0      376.65      413.44     52.34 o 
   2  28   0       30.75       19.97     41.59 o 
 -10   1   1       70.05       99.18     34.57 o 
  -9   1   1        8.26       11.00     26.06 o 
  -8   1   1        6.90        9.08     23.05 o 
  -7   1   1      891.57      858.06     59.08 o 
  -6   1   1     1197.72     1258.21     78.29 o 
  -5   1   1     1481.28     1715.28     87.65 o 
  -4   1   1     8492.80    10187.61    475.33 o 
  -3   1   1     9518.81    10322.27    324.89 o 
  -2   1   1      466.19      500.23     12.95 o 
  -1   1   1      271.37      333.87     13.86 o 
   0   1   1     7213.80     5529.00    234.70 o 
   1   1   1     3902.26     4072.72    179.47 o 
   2   1   1        0.79       -1.82      5.96 o 
   3   1   1     3038.24     3206.52     99.42 o 
   4   1   1     1416.62     1189.07     40.75 o 
   5   1   1      710.99      759.57     35.86 o 
   6   1   1        0.47        5.58     12.33 o 
   7   1   1        0.56       11.29     13.26 o 
   8   1   1        1.52        0.00     19.87 o 
   9   1   1        6.85        4.16     24.71 o 
 -10   2   1      728.07      680.32    121.18 o 
  -9   2   1      409.08      456.19     49.47 o 
  -8   2   1       75.56       83.32     28.73 o 
  -7   2   1      463.55      526.79     39.89 o 
  -6   2   1      552.07      461.80     25.59 o 
  -5   2   1      603.28      687.30     50.27 o 
  -4   2   1      980.14     1074.10     61.68 o 
  -3   2   1      749.68      805.51     51.32 o 
  -2   2   1      972.58     1161.41     77.46 o 
  -1   2   1     2565.42     2539.72    389.60 o 
   0   2   1     1274.43     1099.79     66.44 o 
   1   2   1     1703.01     1908.59     77.72 o 
   2   2   1     1669.70     1956.39     99.69 o 
   3   2   1     3149.89     3331.57    111.16 o 
   4   2   1     6863.19     7431.24    257.52 o 
   5   2   1     3227.50     3272.44    124.80 o 
   6   2   1       92.19      122.29     17.54 o 
   7   2   1       39.44       35.79     15.17 o 
   8   2   1      156.04      178.93     26.66 o 
   9   2   1       19.81       59.08     29.77 o 
 -10   3   1      338.04      378.48     50.58 o 
  -9   3   1     1010.58     1123.34     67.58 o 
  -8   3   1      293.80      381.59     32.29 o 
  -7   3   1      388.12      521.24     70.18 o 
  -6   3   1     3145.47     3352.06    203.41 o 
  -5   3   1     1246.82     1292.81     80.37 o 
  -4   3   1      495.49      579.15     39.86 o 
  -3   3   1     1222.45      983.89     76.68 o 
  -2   3   1      148.71      201.01     18.41 o 
  -1   3   1    12391.37    12920.47   1252.43 o 
   0   3   1      636.36      680.49     35.11 o 
   1   3   1     7473.74     7282.26    243.06 o 
   2   3   1    22902.36    24557.19   1273.26 o 
   3   3   1     1344.28     1412.79     55.07 o 
   4   3   1       86.31       66.81     11.58 o 
   5   3   1     1664.61     1739.75     61.88 o 
   6   3   1     1120.43     1158.01     44.83 o 
   7   3   1      166.78      169.80     19.88 o 
   8   3   1        4.57       -6.29     17.26 o 
   9   3   1      486.15      547.94     75.43 o 
 -10   4   1        5.29       12.15     29.61 o 
  -9   4   1      299.09      344.92     45.09 o 
  -8   4   1     1506.94     1572.22     97.92 o 
  -7   4   1      599.17      677.50     45.96 o 
  -6   4   1       34.85       35.52     12.14 o 
  -5   4   1     5080.10     5516.69    397.97 o 
  -4   4   1     8721.29     9273.77    627.89 o 
  -3   4   1     1299.14     1332.50     94.84 o 
  -2   4   1      493.86      563.94     55.32 o 
  -1   4   1    30072.15    26367.60   2331.75 o 
   0   4   1    19895.57    16502.58    754.45 o 
   1   4   1    13567.36    13181.11    584.34 o 
   2   4   1     1472.31     1314.37     60.75 o 
   3   4   1     4584.96     4780.88    207.09 o 
   4   4   1    13880.62    13825.06    498.85 o 
   5   4   1     1495.63     1606.71     59.32 o 
   6   4   1     1046.27     1030.49     82.21 o 
   7   4   1     1811.54     1786.81     57.59 o 
   8   4   1     2084.91     2040.04     65.92 o 
   9   4   1       28.05       38.82     40.49 o 
 -10   5   1     1000.97     1058.17    107.04 o 
  -9   5   1      482.33      640.24     63.78 o 
  -8   5   1       28.39       17.86     18.91 o 
  -7   5   1     1833.95     1863.23     95.35 o 
  -6   5   1     1924.85     2069.76    163.94 o 
  -5   5   1     1582.88     1540.35    114.32 o 
  -4   5   1     4444.46     4855.28    316.90 o 
  -3   5   1     2120.01     2334.20    159.65 o 
  -2   5   1     4075.74     4820.04    220.78 o 
  -1   5   1      701.80      696.61     35.55 o 
   0   5   1     1368.76     1871.31     66.04 o 
   1   5   1      498.25      676.74     20.14 o 
   2   5   1     4843.44     5056.77    205.42 o 
   3   5   1      196.80      153.45     11.87 o 
   4   5   1      209.42      258.43     18.81 o 
   5   5   1     7936.62     7916.24    272.09 o 
   6   5   1     2661.59     2625.03    121.03 o 
   7   5   1       34.18       71.60     20.09 o 
   8   5   1      737.98      783.77     56.22 o 
   9   5   1     1687.65     1798.00    123.68 o 
 -10   6   1       77.14       38.82     44.92 o 
  -9   6   1       35.43       53.00     30.00 o 
  -8   6   1      133.95      132.50     24.57 o 
  -7   6   1      201.31      214.22     25.85 o 
  -6   6   1      185.11      208.07     23.67 o 
  -5   6   1        0.66       -8.69      8.69 o 
  -4   6   1     2145.90     2057.74    134.51 o 
  -3   6   1     1421.54     1390.64     81.24 o 
  -2   6   1      183.63      275.85     12.85 o 
  -1   6   1      611.94      702.60     22.71 o 
   0   6   1      826.86      746.14     34.24 o 
   1   6   1     2666.03     2816.61     83.39 o 
   2   6   1      155.11      168.98      8.78 o 
   3   6   1       39.14       55.45      9.46 o 
   4   6   1     1585.15     1632.76     71.32 o 
   5   6   1     1291.77     1376.08     48.55 o 
   6   6   1      659.74      657.78     36.09 o 
   7   6   1        9.31       19.25     17.42 o 
   8   6   1       22.32        4.28     20.60 o 
   9   6   1       32.68       33.08     27.65 o 
 -10   7   1      934.64     1044.31    104.82 o 
  -9   7   1     1152.34     1082.58     75.43 o 
  -8   7   1      195.26      245.25     29.28 o 
  -7   7   1      602.48      716.39     53.50 o 
  -6   7   1     7322.79     7937.61    131.82 o 
  -5   7   1     3353.31     3510.45    222.10 o 
  -4   7   1        7.01        5.51     10.89 o 
  -3   7   1     8849.78     9796.83    452.28 o 
  -2   7   1     5900.32     6436.22    183.99 o 
  -1   7   1      157.68      177.94     10.02 o 
   0   7   1     3497.36     3493.42    115.70 o 
   1   7   1     6806.85     7206.54    293.54 o 
   2   7   1       20.13       30.00      5.77 o 
   3   7   1      774.67      728.80     25.42 o 
   4   7   1      706.99      686.28     24.75 o 
   5   7   1     3895.87     4057.90    162.34 o 
   6   7   1     2383.30     2595.50    104.97 o 
   7   7   1      506.54      509.42     45.26 o 
   8   7   1      664.31      631.94     53.45 o 
   9   7   1     2049.57     2015.74     90.57 o 
 -10   8   1       66.86       52.13     48.80 o 
  -9   8   1      864.24      799.64     72.37 o 
  -8   8   1     2176.27     2276.47    105.00 o 
  -7   8   1     1909.27     2090.88     61.62 o 
  -6   8   1        4.19       12.32     16.75 o 
  -5   8   1    10359.46    10654.61    646.33 o 
  -4   8   1    10678.39    10593.08    388.32 o 
  -3   8   1     1223.00     1270.98     44.52 o 
  -2   8   1       62.31       87.21     22.29 o 
  -1   8   1    19387.85    17525.37    520.26 o 
   0   8   1    48517.77    33930.88    923.39 o 
   1   8   1    10119.89    10826.48    453.80 o 
   2   8   1     4012.42     4380.73     97.95 o 
   3   8   1    14409.25    14607.08    417.38 o 
   4   8   1     9020.75     9389.97    277.70 o 
   5   8   1      527.75      582.19     26.75 o 
   6   8   1     2733.16     2847.89     88.75 o 
   7   8   1     2214.61     2184.59     83.75 o 
   8   8   1     2093.79     2126.96     88.42 o 
   9   8   1       55.07       49.74     30.95 o 
 -10   9   1      840.79      913.42    100.94 o 
  -9   9   1     1729.56     1795.07     90.95 o 
  -8   9   1      179.80      158.49     32.88 o 
  -7   9   1      871.07      938.66     63.86 o 
  -6   9   1     1687.82     1842.44     54.78 o 
  -5   9   1     1245.91     1226.46     42.42 o 
  -4   9   1      902.94      827.96     25.95 o 
  -3   9   1     1653.86     1615.79     43.95 o 
  -2   9   1     3481.58     3180.82     57.33 o 
  -1   9   1     2198.31     2515.66     32.21 o 
   0   9   1     1963.66     2286.30     68.33 o 
   1   9   1     2549.21     2455.19     50.25 o 
   2   9   1     7350.79     7596.71     95.16 o 
   3   9   1    10275.07    10713.86    291.51 o 
   4   9   1        7.86        8.37      8.84 o 
   5   9   1    10132.81    10455.92    409.61 o 
   6   9   1     1768.31     1716.25     72.35 o 
   7   9   1      245.76      203.97     34.80 o 
   8   9   1      531.15      603.73     54.72 o 
   9   9   1      821.59      785.68     98.16 o 
 -10  10   1      119.33      123.12     56.01 o 
  -9  10   1      180.29      193.51     40.18 o 
  -8  10   1        5.06       25.54     25.51 o 
  -7  10   1      111.73      133.03     23.88 o 
  -6  10   1      986.90     1058.54     47.89 o 
  -5  10   1     2360.34     2573.97     59.17 o 
  -4  10   1      285.05      275.85     21.82 o 
  -3  10   1      422.63      449.73     19.54 o 
  -2  10   1     5080.18     5453.86    118.09 o 
  -1  10   1       51.81       64.44      8.82 o 
   0  10   1      167.49      206.83     10.94 o 
   1  10   1     9604.50     9211.75    324.20 o 
   2  10   1     1674.10     1895.36     26.69 o 
   3  10   1      235.61      239.76     13.90 o 
   4  10   1     1242.71     1276.30     39.50 o 
   5  10   1       63.71       67.53     18.74 o 
   6  10   1      744.03      736.25     51.15 o 
   7  10   1       27.34        9.77     23.13 o 
   8  10   1        1.99        2.10     23.70 o 
   9  10   1       30.25       37.67     29.57 o 
  -9  11   1      679.22      713.41     59.75 o 
  -8  11   1      582.19      580.20     51.09 o 
  -7  11   1      879.95      923.01     57.55 o 
  -6  11   1     2430.46     2763.85     67.01 o 
  -5  11   1      137.60      121.32     16.90 o 
  -4  11   1     4469.43     4563.28     87.95 o 
  -3  11   1     1696.60     1612.24     34.31 o 
  -2  11   1     8272.60     7997.59    156.33 o 
  -1  11   1       91.37      128.79     13.38 o 
   0  11   1     1042.98      831.19     30.71 o 
   1  11   1    11231.46    10523.39    248.75 o 
   2  11   1     4756.73     4752.54     77.35 o 
   3  11   1      270.89      255.35     14.91 o 
   4  11   1      780.45      754.19     27.91 o 
   5  11   1     5509.71     5503.59     88.43 o 
   6  11   1      870.23      774.04     53.66 o 
   7  11   1        4.52       -0.03     20.91 o 
   8  11   1      373.85      397.09     47.02 o 
   9  11   1      264.48      273.44     45.08 o 
  -9  12   1      309.40      347.87     47.44 o 
  -8  12   1      786.68      749.27     57.28 o 
  -7  12   1       91.16       93.61     30.50 o 
  -6  12   1      345.93      355.36     41.15 o 
  -5  12   1     3614.69     3776.55     65.71 o 
  -4  12   1     3922.69     4005.11     50.43 o 
  -3  12   1     2629.89     2544.48     54.84 o 
  -2  12   1     4354.56     4714.09     70.28 o 
  -1  12   1    16819.46    15702.14    518.86 o 
   0  12   1    17912.07    15578.66    474.51 o 
   1  12   1     3687.59     3677.14     69.67 o 
   2  12   1      204.48      226.52     15.20 o 
   3  12   1     2927.20     2759.12     38.77 o 
   4  12   1     8317.89     8188.56    192.57 o 
   5  12   1       34.54       52.02     25.09 o 
   6  12   1      256.92      230.97     34.66 o 
   7  12   1      391.04      399.33     46.07 o 
   8  12   1      360.86      314.38     45.32 o 
  -9  13   1      969.90      831.78     66.00 o 
  -8  13   1      311.80      411.70     46.75 o 
  -7  13   1       20.65        5.41     23.10 o 
  -6  13   1      961.34      869.05     56.41 o 
  -5  13   1     2378.67     2542.72     51.70 o 
  -4  13   1      280.83      297.06     18.28 o 
  -3  13   1     1068.45     1171.62     32.72 o 
  -2  13   1     3163.53     3184.89     49.26 o 
  -1  13   1      998.48      875.33     27.77 o 
   0  13   1      200.64      173.47     11.78 o 
   1  13   1      736.07      768.02     28.39 o 
   2  13   1     1562.93     1437.77     42.51 o 
   3  13   1      142.01      112.84     15.66 o 
   4  13   1        0.48        8.79     15.42 o 
   5  13   1      305.96      321.27     37.45 o 
   6  13   1      608.85      609.33     49.58 o 
   7  13   1      278.50      313.09     42.16 o 
   8  13   1       72.83       74.59     31.26 o 
  -9  14   1      389.74      373.74     61.84 o 
  -8  14   1       12.56       -5.75     25.56 o 
  -7  14   1      967.17      865.89     58.97 o 
  -6  14   1     1146.30     1191.52     64.50 o 
  -5  14   1      502.21      583.14     36.58 o 
  -4  14   1      220.37      247.71     20.28 o 
  -3  14   1     2280.15     2300.61     45.38 o 
  -2  14   1      362.64      376.10     22.05 o 
  -1  14   1      467.37      454.33     22.20 o 
   0  14   1      743.22      764.25     27.65 o 
   1  14   1     1217.10     1188.47     50.76 o 
   2  14   1      389.85      393.10     21.10 o 
   3  14   1      238.68      209.22     19.08 o 
   4  14   1      251.05      227.35     24.79 o 
   5  14   1      115.38      140.50     30.07 o 
   6  14   1      600.77      602.95     52.13 o 
   7  14   1       92.84      108.68     32.88 o 
   8  14   1      452.85      423.77     51.57 o 
  -9  15   1        8.58       25.75     29.12 o 
  -8  15   1       27.45       27.08     27.58 o 
  -7  15   1       14.09        3.05     25.10 o 
  -6  15   1        3.57       12.14     23.31 o 
  -5  15   1      326.13      359.82     31.09 o 
  -4  15   1      266.99      242.18     25.80 o 
  -3  15   1      307.68      244.22     20.14 o 
  -2  15   1       43.32       28.23     12.62 o 
  -1  15   1     1971.79     2027.06     53.85 o 
   0  15   1     3682.80     3529.94    156.72 o 
   1  15   1      537.95      581.09     38.84 o 
   2  15   1      523.64      552.50     31.38 o 
   3  15   1     2442.57     2469.42     73.62 o 
   4  15   1     1769.39     1784.31     68.80 o 
   5  15   1       76.42       92.08     28.33 o 
   6  15   1       72.13       72.46     49.08 o 
   7  15   1      185.56      191.14     37.59 o 
   8  15   1      237.06      242.79     44.12 o 
  -8  16   1      590.28      580.80     57.45 o 
  -7  16   1     1164.37     1184.96     70.54 o 
  -6  16   1      518.08      549.47     49.00 o 
  -5  16   1      910.69      864.68     55.05 o 
  -4  16   1      717.93      782.84     40.52 o 
  -3  16   1       30.44       27.49     13.92 o 
  -2  16   1       21.12       15.50     13.04 o 
  -1  16   1      176.25      210.00     16.90 o 
   0  16   1     1097.33     1024.94     42.91 o 
   1  16   1      218.24      214.87     17.86 o 
   2  16   1      202.99      229.60     18.69 o 
   3  16   1     1002.70     1030.26     35.90 o 
   4  16   1     1517.86     1353.84     86.24 o 
   5  16   1       23.14       43.83     26.36 o 
   6  16   1       75.22       77.04     29.51 o 
   7  16   1        4.41      -14.60     24.10 o 
   8  16   1        4.56      -12.05     24.65 o 
  -8  17   1      336.08      308.73     47.80 o 
  -7  17   1      429.52      378.88     47.05 o 
  -6  17   1      848.78      760.68     57.43 o 
  -5  17   1      139.73       99.90     29.59 o 
  -4  17   1      804.30      861.79     42.45 o 
  -3  17   1      805.05      825.08     33.68 o 
  -2  17   1       97.03       86.32     16.29 o 
  -1  17   1      510.06      459.52     26.98 o 
   0  17   1      259.48      267.06     16.84 o 
   1  17   1     1230.77     1332.66     59.51 o 
   2  17   1      818.69      832.72     33.52 o 
   3  17   1       96.94       97.73     21.48 o 
   4  17   1       74.15       59.95     25.35 o 
   5  17   1     1149.41     1078.18     64.30 o 
   6  17   1      335.41      383.02     46.25 o 
   7  17   1       70.65       69.59     30.71 o 
  -8  18   1        0.25       20.63     28.58 o 
  -7  18   1      162.87      116.99     34.48 o 
  -6  18   1      116.88       98.44     31.57 o 
  -5  18   1        4.66        0.84     21.76 o 
  -4  18   1        1.36       -4.67     17.06 o 
  -3  18   1      340.20      373.49     30.67 o 
  -2  18   1       86.82       73.18     16.77 o 
  -1  18   1        0.87       11.31     11.90 o 
   0  18   1       17.35       19.55     12.95 o 
   1  18   1       43.57       33.89     13.44 o 
   2  18   1        2.16       -0.03     12.36 o 
   3  18   1        5.43       -1.38     15.26 o 
   4  18   1       34.44       13.13     36.05 o 
   5  18   1       53.04       20.10     24.12 o 
   6  18   1      114.47      105.93     32.94 o 
   7  18   1       34.82       51.51     30.77 o 
  -8  19   1        1.04       10.64     28.82 o 
  -7  19   1      434.49      379.95     48.40 o 
  -6  19   1     1295.34     1263.23     71.96 o 
  -5  19   1       90.47       77.29     28.60 o 
  -4  19   1       98.99      102.58     22.81 o 
  -3  19   1      299.43      268.17     28.17 o 
  -2  19   1       58.09       63.52     16.93 o 
  -1  19   1      895.19      848.90     37.75 o 
   0  19   1        0.17        8.45     12.42 o 
   1  19   1      434.64      379.48     27.63 o 
   2  19   1       40.63       60.53     15.37 o 
   3  19   1      694.86      694.21     39.45 o 
   4  19   1       93.09       72.27     26.92 o 
   5  19   1      219.10      184.29     37.71 o 
   6  19   1       28.18       58.24     30.13 o 
   7  19   1       13.03        5.58     28.89 o 
  -7  20   1      814.39      829.32     66.86 o 
  -6  20   1       48.25       56.86     29.98 o 
  -5  20   1     1808.73     1875.28    148.91 o 
  -4  20   1     3528.84     3381.77    185.27 o 
  -3  20   1      295.50      301.53     29.99 o 
  -2  20   1      263.57      258.35     23.50 o 
  -1  20   1     1101.13     1202.72     43.01 o 
   0  20   1     1194.02     1264.91     59.74 o 
   1  20   1      301.89      289.52     22.52 o 
   2  20   1      997.63     1011.65     35.60 o 
   3  20   1     1388.81     1299.36    108.42 o 
   4  20   1     2632.16     2359.90     91.10 o 
   5  20   1       57.01       53.95     35.49 o 
   6  20   1     1155.41     1115.83     73.52 o 
  -7  21   1      960.40      989.75     72.26 o 
  -6  21   1     1329.01     1216.03     74.31 o 
  -5  21   1       91.97      112.65     32.91 o 
  -4  21   1       84.05       94.52     30.47 o 
  -3  21   1     2790.77     2698.96    173.79 o 
  -2  21   1      844.72      798.75     42.79 o 
  -1  21   1       26.21       36.15     16.78 o 
   0  21   1     1743.28     1883.20     53.19 o 
   1  21   1     1626.77     1675.30     66.34 o 
   2  21   1      125.29      116.10     17.99 o 
   3  21   1       12.31        6.75     20.77 o 
   4  21   1     1103.90      956.68     85.96 o 
   5  21   1      799.12      704.16     58.60 o 
   6  21   1       97.65      101.09     34.06 o 
  -6  22   1      100.19      130.87     38.02 o 
  -5  22   1      143.10      141.40     35.58 o 
  -4  22   1        6.68       21.07     25.51 o 
  -3  22   1      126.76       99.70     23.94 o 
  -2  22   1      542.26      613.14     55.18 o 
  -1  22   1        1.85       14.66     15.95 o 
   0  22   1      129.84      110.84     20.96 o 
   1  22   1       22.28       30.17     14.37 o 
   2  22   1      396.08      396.33     30.05 o 
   3  22   1       45.34       40.69     24.39 o 
   4  22   1      827.68      719.19     57.58 o 
   5  22   1      271.22      268.20     43.54 o 
   6  22   1        2.42        7.94     26.24 o 
  -6  23   1     1291.22     1286.41    100.38 o 
  -5  23   1     1974.36     1868.76     88.03 o 
  -4  23   1       21.91       47.58     29.06 o 
  -3  23   1     2288.24     2369.95     91.34 o 
  -2  23   1     3187.96     3485.73    107.44 o 
  -1  23   1     2941.54     3232.39     82.00 o 
   0  23   1      518.63      656.48     36.68 o 
   1  23   1     2356.06     2622.69     65.12 o 
   2  23   1     1978.39     1972.06    135.05 o 
   3  23   1      672.01      570.60     51.54 o 
   4  23   1      128.87      100.56     33.09 o 
   5  23   1      687.56      644.09     58.79 o 
  -5  24   1      859.43      859.57     64.58 o 
  -4  24   1     4123.94     4542.71    193.00 o 
  -3  24   1     2727.10     2931.97    152.51 o 
  -2  24   1       44.57       38.62     29.40 o 
  -1  24   1     4287.64     4719.18    111.01 o 
   0  24   1     7392.21     8027.21    173.95 o 
   1  24   1      956.54     1076.80     46.36 o 
   2  24   1      571.59      592.91     46.53 o 
   3  24   1     6192.21     5635.89    532.69 o 
   4  24   1     3449.83     3024.81    189.39 o 
   5  24   1      243.61      235.88     44.66 o 
  -5  25   1      914.05      987.18    102.60 o 
  -4  25   1      143.24      183.57     59.34 o 
  -3  25   1      335.99      334.98     68.77 o 
  -2  25   1     1012.80     1084.48     67.61 o 
  -1  25   1     1008.67      991.86     53.27 o 
   0  25   1      216.16      253.37     27.82 o 
   1  25   1      842.67      838.46     43.61 o 
   2  25   1     2071.02     2078.63    129.78 o 
   3  25   1      606.68      567.27     62.11 o 
   4  25   1       12.75        9.26     33.55 o 
  -4  26   1       29.87       83.74     48.80 o 
  -3  26   1      651.59      734.84     88.18 o 
  -2  26   1      368.79      438.14     50.57 o 
  -1  26   1      104.02       80.41     34.11 o 
   0  26   1       10.60       24.46     19.20 o 
   1  26   1      415.51      553.09     44.57 o 
   2  26   1      577.73      576.23     79.86 o 
   3  26   1       96.88      104.26     50.47 o 
  -3  27   1      325.31      334.98     69.88 o 
  -2  27   1      762.03      821.39     66.58 o 
  -1  27   1       95.34      110.86     35.49 o 
   0  27   1      408.81      439.22     41.52 o 
   1  27   1      584.66      596.70     69.32 o 
   2  27   1      626.86      650.54     83.74 o 
  -2  28   1        4.95        3.30     31.26 o 
  -1  28   1      419.17      395.47     51.95 o 
   0  28   1      518.18      489.43     44.14 o 
   1  28   1        1.68       -1.12     28.43 o 
 -10   0   2       50.83       40.49     45.48 o 
  -9   0   2     1067.15     1162.99     94.28 o 
  -8   0   2      217.14      386.55     58.23 o 
  -7   0   2      206.41      208.06     27.37 o 
  -6   0   2      730.05      597.59     91.51 o 
  -5   0   2    20144.71    22590.55   1324.10 o 
  -4   0   2    20310.35    23215.79    710.16 o 
  -3   0   2    12313.54    13653.65    209.08 o 
  -2   0   2    10431.80    11529.71    724.30 o 
  -1   0   2    25907.24    20010.98    140.87 o 
   0   0   2    23433.56    19244.44   1484.47 o 
   1   0   2     3315.81     4765.28    355.99 o 
   2   0   2     2454.26     2031.75     44.23 o 
   3   0   2    23090.84    21382.45    770.89 o 
   4   0   2    10651.69    10432.79    124.70 o 
   5   0   2        0.30       -6.14     15.63 o 
   6   0   2     1599.55     1576.49     62.83 o 
   7   0   2     3564.14     3352.02    133.94 o 
   8   0   2     1617.68     1659.91    108.15 o 
   9   0   2        0.41       31.06     36.05 o 
 -10   1   2      371.95      407.21     50.52 o 
  -9   1   2      720.13      780.02     70.71 o 
  -8   1   2      189.51      201.90     35.02 o 
  -7   1   2       71.29       80.10     18.70 o 
  -6   1   2     2476.89     2457.54    132.24 o 
  -5   1   2     3756.16     4137.24    132.32 o 
  -4   1   2     4253.81     5426.91    132.43 o 
  -3   1   2     1448.00     1606.15     25.54 o 
  -2   1   2    12888.06    13004.34    466.37 o 
  -1   1   2    13149.65    10402.33    194.66 o 
   0   1   2     6243.31     5610.88    212.35 o 
   1   1   2       59.71       32.92      5.70 o 
   2   1   2     3675.12     3853.04     42.09 o 
   3   1   2     8742.03     7785.70     89.17 o 
   4   1   2      165.73      169.18     15.23 o 
   5   1   2     4797.10     4680.06     72.36 o 
   6   1   2     4599.88     4540.28    107.75 o 
   7   1   2      486.57      471.62     29.26 o 
   8   1   2       83.28       77.65     22.77 o 
   9   1   2     1024.36      977.75     95.95 o 
 -10   2   2      314.38      355.20     47.33 o 
  -9   2   2       13.76        0.56     27.05 o 
  -8   2   2       62.23       67.22     27.42 o 
  -7   2   2        2.41       -0.12     15.19 o 
  -6   2   2     4234.89     4054.76    228.94 o 
  -5   2   2     6636.34     7018.18    372.06 o 
  -4   2   2       19.36       24.80      7.19 o 
  -3   2   2    48489.23    47441.86   1414.23 o 
  -2   2   2    10628.15    10482.75   1240.63 o 
  -1   2   2     2220.92     2197.62     67.26 o 
   0   2   2     7955.95     7068.32    308.83 o 
   1   2   2    27577.25    20475.70   1776.88 o 
   2   2   2      663.91      691.92     19.46 o 
   3   2   2        9.19       -4.26      7.22 o 
   4   2   2     1691.04     1496.04     35.73 o 
   5   2   2     1065.85     1094.80     45.78 o 
   6   2   2     1940.27     1980.29     49.30 o 
   7   2   2      387.15      401.10     27.90 o 
   8   2   2      359.06      367.74     34.51 o 
   9   2   2       93.38      102.05     46.59 o 
 -10   3   2      631.56      703.40     62.13 o 
  -9   3   2       26.66       49.69     28.23 o 
  -8   3   2       44.18       68.00     20.38 o 
  -7   3   2      422.64      438.61     43.03 o 
  -6   3   2      836.85      734.36     33.20 o 
  -5   3   2      996.95      993.14     69.76 o 
  -4   3   2     9769.81    10087.40    588.41 o 
  -3   3   2    20326.16    21065.56   1104.39 o 
  -2   3   2     2487.86     2856.52    313.35 o 
  -1   3   2     4710.46     4702.03    271.02 o 
   0   3   2    15815.52    13568.39    673.69 o 
   1   3   2     6924.30     5932.23    290.53 o 
   2   3   2      867.99      912.25     22.64 o 
   3   3   2       43.91       23.05      8.97 o 
   4   3   2    15977.49    14974.25    148.05 o 
   5   3   2     6405.00     6357.04     79.02 o 
   6   3   2      318.50      300.30     23.78 o 
   7   3   2      842.71      819.98     36.37 o 
   8   3   2     1382.96     1346.20     70.99 o 
   9   3   2      478.19      565.69     78.20 o 
 -10   4   2       71.00       62.77     33.78 o 
  -9   4   2      238.03      243.74     39.79 o 
  -8   4   2      555.16      617.31     39.34 o 
  -7   4   2      469.12      538.35     34.52 o 
  -6   4   2       34.53       46.20     15.98 o 
  -5   4   2     4556.60     4690.37    334.88 o 
  -4   4   2     8474.24     8873.29    726.44 o 
  -3   4   2     9611.09    10050.31    638.28 o 
  -2   4   2     3023.44     3845.34    306.61 o 
  -1   4   2    85848.82    66902.57   3286.50 o 
   0   4   2    40213.71    31192.09   1862.62 o 
   1   4   2     4165.58     4020.46    194.68 o 
   2   4   2     6347.24     6440.28    317.48 o 
   3   4   2     5391.67     5207.51     70.44 o 
   4   4   2      139.17      105.50     14.33 o 
   5   4   2      900.66      947.41     33.00 o 
   6   4   2     4540.93     4475.07     92.14 o 
   7   4   2     1573.88     1618.58     56.58 o 
   8   4   2       91.57       81.30     29.37 o 
   9   4   2        4.58       17.19     39.93 o 
 -10   5   2      759.09      831.46     66.22 o 
  -9   5   2     1223.98     1275.23     71.11 o 
  -8   5   2      272.00      281.40     29.32 o 
  -7   5   2        6.15       13.86     16.84 o 
  -6   5   2       52.03      118.46     19.42 o 
  -5   5   2     2041.17     1948.58    184.43 o 
  -4   5   2     3612.76     3559.18    295.69 o 
  -3   5   2     1657.05     1389.64    122.05 o 
  -2   5   2      528.62      641.03     36.45 o 
  -1   5   2      555.38      736.17     51.43 o 
   0   5   2      305.40      474.17     27.86 o 
   1   5   2     1285.90     1367.94     42.99 o 
   2   5   2     4213.70     4064.82    124.92 o 
   3   5   2        8.11       19.56      8.37 o 
   4   5   2      125.57      110.98     13.97 o 
   5   5   2      493.66      495.52     25.87 o 
   6   5   2     1921.41     1958.31     49.01 o 
   7   5   2     1168.70     1135.00     62.34 o 
   8   5   2        8.16       27.86     31.61 o 
   9   5   2      321.86      312.24     66.55 o 
 -10   6   2     1667.08     1676.44     85.56 o 
  -9   6   2     1131.17     1126.29     67.76 o 
  -8   6   2      117.08      135.82     24.11 o 
  -7   6   2      583.92      661.76     37.65 o 
  -6   6   2     3594.95     4150.84    142.02 o 
  -5   6   2       22.39       22.96      8.59 o 
  -4   6   2      366.22      405.84     23.41 o 
  -3   6   2      783.74      585.86     70.93 o 
  -2   6   2       16.56       55.53      7.16 o 
  -1   6   2     5556.58     5807.10    249.89 o 
   0   6   2     2256.94     1866.16     89.35 o 
   1   6   2      559.90      356.14     15.85 o 
   2   6   2      240.64      249.00     10.01 o 
   3   6   2       28.62       32.93      7.12 o 
   4   6   2     1075.40     1033.99     37.22 o 
   5   6   2     3459.24     3491.55     58.31 o 
   6   6   2     1018.29     1004.82     37.52 o 
   7   6   2      116.23      132.19     30.16 o 
   8   6   2      524.35      493.25     49.47 o 
   9   6   2      475.80      511.80     53.71 o 
 -10   7   2       93.14      103.16     54.35 o 
  -9   7   2      464.37      578.47     52.09 o 
  -8   7   2       13.59        5.26     17.42 o 
  -7   7   2     1716.37     2046.67     76.55 o 
  -6   7   2      165.26      190.18     22.80 o 
  -5   7   2     4954.25     5291.32    341.12 o 
  -4   7   2     2903.38     3607.65    152.41 o 
  -3   7   2     3034.57     3257.64    377.66 o 
  -2   7   2     3981.95     4312.67    193.11 o 
  -1   7   2      828.65      743.31     33.90 o 
   0   7   2    11000.80    10976.93    421.09 o 
   1   7   2      259.95      248.28     11.94 o 
   2   7   2        3.15        4.33      4.99 o 
   3   7   2     6233.21     6626.07    171.34 o 
   4   7   2     1806.06     1731.35     38.39 o 
   5   7   2      159.26      172.78     18.27 o 
   6   7   2       73.81       81.93     19.48 o 
   7   7   2     1085.07     1094.79     89.29 o 
   8   7   2       48.22       25.62     26.20 o 
   9   7   2       18.24       32.49     27.25 o 
 -10   8   2        1.55        8.87     42.15 o 
  -9   8   2        4.68       -6.33     18.73 o 
  -8   8   2       35.44       21.93     19.56 o 
  -7   8   2      275.13      329.20     30.24 o 
  -6   8   2     2591.64     2817.93     82.10 o 
  -5   8   2      739.11      749.48     33.90 o 
  -4   8   2     1510.25     1679.85    123.60 o 
  -3   8   2        2.66       15.04      6.74 o 
  -2   8   2    11139.20    10780.91    515.73 o 
   0   8   2     1816.18     2224.87     87.54 o 
   1   8   2      156.18      140.24     10.05 o 
   2   8   2      361.47      463.56     13.39 o 
   3   8   2      529.56      649.22     18.13 o 
   4   8   2     2225.14     2128.12     65.60 o 
   5   8   2        8.61       -2.57     14.51 o 
   6   8   2      181.01      186.39     32.16 o 
   7   8   2        2.74       -0.96     20.06 o 
   8   8   2       81.03       74.33     29.61 o 
   9   8   2       35.30       28.86     28.77 o 
 -10   9   2       26.75       36.05     49.36 o 
  -9   9   2      890.77      949.90     63.91 o 
  -8   9   2     2183.25     2238.30     67.70 o 
  -7   9   2      127.53      176.77     36.04 o 
  -6   9   2        2.00       18.83     17.28 o 
  -5   9   2     1563.77     1659.38     63.80 o 
  -4   9   2     2980.59     2842.29    157.30 o 
  -3   9   2      898.80      721.77     41.79 o 
  -2   9   2     1042.75     1245.13     57.30 o 
  -1   9   2     6694.73     7070.49    142.73 o 
   0   9   2      149.29      100.51      7.48 o 
   1   9   2      259.80      210.50      8.72 o 
   2   9   2      652.86      672.91     25.70 o 
   3   9   2     2327.75     2340.39     42.27 o 
   4   9   2     2693.71     2637.58     60.28 o 
   5   9   2      262.57      236.50     24.97 o 
   6   9   2      817.04      774.89     52.16 o 
   7   9   2      386.47      456.42     46.47 o 
   8   9   2      670.73      723.96     59.06 o 
 -10  10   2     1379.67     1536.23    128.11 o 
  -9  10   2      351.52      420.31     62.11 o 
  -8  10   2      176.09      184.15     27.11 o 
  -7  10   2     3119.22     3281.14     76.12 o 
  -6  10   2     5776.62     6276.48     96.27 o 
  -5  10   2      291.06      239.74     27.68 o 
  -4  10   2     8392.48     7871.62    364.28 o 
  -3  10   2     2923.68     2644.18    203.56 o 
  -2  10   2     1987.23     1457.63     62.28 o 
  -1  10   2        4.47        7.96      7.41 o 
   0  10   2     1443.98     1160.34     40.63 o 
   1  10   2     4289.44     3280.46    133.60 o 
   2  10   2     5063.04     4812.85    154.64 o 
   3  10   2     2119.62     1979.77     52.59 o 
   4  10   2     2963.29     2770.67     87.08 o 
   5  10   2     3592.75     3358.63    122.75 o 
   6  10   2      946.27     1006.42     59.76 o 
   7  10   2      240.95      236.79     48.25 o 
   8  10   2      783.35      745.53     60.54 o 
 -10  11   2      234.21      240.14     64.89 o 
  -9  11   2      507.03      483.91     50.33 o 
  -8  11   2      120.60      147.27     33.27 o 
  -7  11   2       20.35       17.59     17.81 o 
  -6  11   2     7751.95     8371.16    154.01 o 
  -5  11   2     9706.34     9703.26    357.74 o 
  -4  11   2       60.22       78.60     10.84 o 
  -3  11   2       56.62       47.47     10.47 o 
  -2  11   2     8476.98     7968.58    472.97 o 
  -1  11   2    16408.75    14650.07    512.88 o 
   0  11   2       49.41       36.61      7.14 o 
   1  11   2      863.07      877.29     34.23 o 
   2  11   2     4135.13     4010.03    135.84 o 
   3  11   2     4960.28     4945.54    188.28 o 
   4  11   2       52.42       43.18     16.94 o 
   5  11   2     1239.49     1204.54     61.57 o 
   6  11   2      183.27      215.30     41.04 o 
   7  11   2      220.53      230.47     38.22 o 
   8  11   2       13.45       25.54     25.12 o 
  -9  12   2      633.42      621.47     55.82 o 
  -8  12   2      443.05      560.21     52.17 o 
  -7  12   2      157.06      176.22     34.27 o 
  -6  12   2      417.95      399.26     26.58 o 
  -5  12   2     4598.27     4680.12    172.51 o 
  -4  12   2     3955.25     4023.69    155.41 o 
  -3  12   2     3376.60     3117.51    139.81 o 
  -2  12   2     4381.34     3933.55    208.59 o 
  -1  12   2    19952.16    18267.86    745.02 o 
   0  12   2     7103.51     6699.61    304.74 o 
   1  12   2      112.92      157.32     13.18 o 
   2  12   2     7181.65     6531.03    242.24 o 
   3  12   2     7863.72     7917.78    222.78 o 
   4  12   2     4087.30     4034.34    145.97 o 
   5  12   2      103.86       90.32     20.18 o 
   6  12   2      322.89      327.33     43.26 o 
   7  12   2     1459.46     1429.34     76.21 o 
   8  12   2      372.04      355.92     47.64 o 
  -9  13   2       94.68       70.60     31.84 o 
  -8  13   2      581.55      584.38     53.29 o 
  -7  13   2     2106.81     2163.80    115.63 o 
  -6  13   2     1876.21     1888.55     53.15 o 
  -5  13   2      359.11      367.41     24.62 o 
  -4  13   2     3925.09     3891.90    104.11 o 
  -3  13   2     3227.12     3207.90    130.45 o 
  -2  13   2     6501.30     6410.56    306.28 o 
  -1  13   2        0.80        4.02      8.69 o 
   0  13   2    10557.37     9816.58    399.65 o 
   1  13   2     6586.23     6384.28    251.87 o 
   2  13   2      519.35      548.84     23.04 o 
   3  13   2       68.54       52.79     15.18 o 
   4  13   2      951.93      944.37     42.22 o 
   5  13   2     2077.47     1886.84     77.45 o 
   6  13   2      406.39      412.37     44.11 o 
   7  13   2       34.28       37.95     25.85 o 
   8  13   2      401.50      364.36     49.69 o 
  -9  14   2      362.12      302.21     47.11 o 
  -8  14   2        0.89       14.88     26.45 o 
  -7  14   2       31.52       52.60     32.44 o 
  -6  14   2       15.82       -1.17     17.14 o 
  -5  14   2        0.46        2.04     13.76 o 
  -4  14   2     1271.41     1347.35     47.25 o 
  -3  14   2      924.86      929.65     30.74 o 
  -2  14   2      223.94      203.12     17.13 o 
  -1  14   2       77.74       73.19     12.85 o 
   0  14   2      138.46      146.28     11.78 o 
   1  14   2      551.08      546.82     24.51 o 
   2  14   2      511.21      595.01     26.30 o 
   3  14   2      424.07      484.69     28.56 o 
   4  14   2     2558.35     2521.28     65.46 o 
   5  14   2       25.43       23.91     22.55 o 
   6  14   2      312.93      294.76     39.80 o 
   7  14   2        2.03        1.12     22.15 o 
   8  14   2        0.21      -23.21     24.39 o 
  -9  15   2       74.56       80.73     32.47 o 
  -8  15   2      187.08      220.52     39.69 o 
  -7  15   2      749.94      882.32     60.71 o 
  -6  15   2      605.21      604.98     38.07 o 
  -5  15   2      315.28      362.13     25.68 o 
  -4  15   2      357.68      372.34     30.07 o 
  -3  15   2     2139.58     1986.12     54.08 o 
  -2  15   2     1926.04     1927.22     55.23 o 
  -1  15   2        3.29       23.15     11.60 o 
   0  15   2     3524.09     3137.22    116.94 o 
   1  15   2     3767.54     3661.44    157.01 o 
   2  15   2     2239.49     2316.46     94.77 o 
   3  15   2       12.73        8.89     14.45 o 
   4  15   2     1271.04     1335.75     50.51 o 
   5  15   2      915.96      821.85     81.80 o 
   6  15   2      201.78      217.83     37.43 o 
   7  15   2       15.23       16.87     39.10 o 
  -9  16   2      410.07      442.34     53.96 o 
  -8  16   2      930.99      967.74     66.94 o 
  -7  16   2      387.11      326.85     44.13 o 
  -6  16   2      153.33      132.77     31.74 o 
  -5  16   2     1564.54     1721.69     57.36 o 
  -4  16   2     2391.02     2429.47     63.48 o 
  -3  16   2      880.43      887.43     32.64 o 
  -2  16   2      115.91      111.57     15.91 o 
  -1  16   2     8194.49     7685.15    418.90 o 
   0  16   2     6547.01     5952.39    313.89 o 
   1  16   2        2.10      -10.29     10.35 o 
   2  16   2     4054.61     3918.56    163.53 o 
   3  16   2     6159.31     6008.72    309.31 o 
   4  16   2     1663.36     1615.49     65.48 o 
   5  16   2       41.50       18.58     22.55 o 
   6  16   2     1159.46     1103.36     68.60 o 
   7  16   2     1191.37     1267.25    107.04 o 
  -8  17   2        0.62       10.29     27.87 o 
  -7  17   2      165.85      166.41     38.04 o 
  -6  17   2     2123.55     2082.81     84.50 o 
  -5  17   2     2712.96     2590.23     92.23 o 
  -4  17   2        6.83       -9.59     16.41 o 
  -3  17   2     3375.91     3460.98    125.43 o 
  -2  17   2     4697.39     4507.46    172.35 o 
  -1  17   2      124.41      107.62     20.15 o 
   0  17   2      206.87      226.74     18.48 o 
   1  17   2     1177.10     1057.55     42.04 o 
   2  17   2     1034.42     1058.06     39.64 o 
   3  17   2        9.75       15.20     15.46 o 
   4  17   2      447.45      420.94     42.74 o 
   5  17   2      146.27      184.42     34.70 o 
   6  17   2      823.99      795.61     85.69 o 
   7  17   2       62.08       46.16     29.61 o 
  -8  18   2        4.53      -22.65     22.65 o 
  -7  18   2      527.88      588.28     55.87 o 
  -6  18   2      376.94      337.36     42.55 o 
  -5  18   2       32.19       34.19     20.16 o 
  -4  18   2      284.74      267.65     28.64 o 
  -3  18   2      151.84      169.17     25.29 o 
  -2  18   2      429.56      452.86     33.06 o 
  -1  18   2        1.35       -3.54     15.74 o 
   0  18   2        1.19       -8.28     10.86 o 
   1  18   2        6.10       13.26     12.97 o 
   2  18   2     2354.79     2283.44    149.13 o 
   3  18   2      886.87      840.16     64.52 o 
   4  18   2        1.80      -12.73     29.39 o 
   5  18   2      257.13      206.22     37.06 o 
   6  18   2       89.53       69.75     30.58 o 
   7  18   2        0.42        1.48     31.61 o 
  -8  19   2      294.47      269.17     47.22 o 
  -7  19   2     1202.85     1108.71     70.65 o 
  -6  19   2       94.79      111.20     33.33 o 
  -5  19   2       48.92       44.30     21.36 o 
  -4  19   2       11.58        2.60     17.59 o 
  -3  19   2      157.93      125.67     23.27 o 
  -2  19   2     1500.52     1615.92     74.42 o 
  -1  19   2       43.38       59.49     20.31 o 
   0  19   2      302.55      307.33     21.81 o 
   1  19   2     3878.84     3802.48    180.37 o 
   2  19   2      186.24      163.53     21.78 o 
   3  19   2      257.63      245.29     28.37 o 
   4  19   2      642.33      541.57     49.07 o 
   5  19   2      881.63      771.94     84.02 o 
   6  19   2        0.82      -12.56     21.74 o 
  -7  20   2        3.36       -0.38     25.48 o 
  -6  20   2      250.65      222.33     53.24 o 
  -5  20   2      626.79      630.11     53.01 o 
  -4  20   2      930.83      927.97     46.40 o 
  -3  20   2       27.26       33.47     19.31 o 
  -2  20   2     2116.76     2112.04     62.23 o 
  -1  20   2     1046.13     1154.07     58.29 o 
   0  20   2      201.28      191.88     19.49 o 
   1  20   2       56.95       52.98     14.62 o 
   2  20   2      767.55      788.65     53.55 o 
   3  20   2     1197.81     1046.69     62.05 o 
   4  20   2      305.72      291.91     40.64 o 
   5  20   2       53.95       57.96     29.37 o 
   6  20   2      137.04      125.73     36.24 o 
  -7  21   2        1.46       -5.49     25.32 o 
  -6  21   2      582.80      598.89     56.80 o 
  -5  21   2      251.37      262.85     39.91 o 
  -4  21   2       41.38       10.69     19.61 o 
  -3  21   2      183.11      156.23     33.72 o 
  -2  21   2        6.31        5.33     24.08 o 
  -1  21   2      372.83      408.60     33.72 o 
   0  21   2      532.56      562.87     32.86 o 
   1  21   2      127.99      128.63     18.01 o 
   2  21   2      518.96      528.40     41.07 o 
   3  21   2     2274.43     1949.82    129.22 o 
   4  21   2      465.35      387.13     46.32 o 
   5  21   2      343.46      311.68     45.09 o 
   6  21   2      616.86      539.16     58.04 o 
  -7  22   2      839.13      796.58     66.94 o 
  -6  22   2     3027.58     2976.72    123.40 o 
  -5  22   2      346.91      361.22     45.31 o 
  -4  22   2      655.44      729.11     57.11 o 
  -3  22   2     3139.11     3601.54    109.49 o 
  -2  22   2     3279.45     3522.56    114.80 o 
  -1  22   2      191.64      238.24     28.96 o 
   0  22   2     1937.88     2009.82     70.52 o 
   1  22   2     4125.39     4113.13    243.67 o 
   2  22   2     1710.30     1781.49    136.32 o 
   3  22   2       13.25       12.92     23.21 o 
   4  22   2      352.09      326.05     46.31 o 
   5  22   2      380.58      391.42     49.58 o 
  -6  23   2       70.28       59.34     31.95 o 
  -5  23   2     1181.80     1023.61     66.98 o 
  -4  23   2     2277.36     2372.40    107.04 o 
  -3  23   2      542.72      665.61     65.72 o 
  -2  23   2     1962.72     1952.80     84.70 o 
  -1  23   2     4981.54     4999.28    249.25 o 
   0  23   2      273.72      374.43     35.33 o 
   1  23   2        0.40       11.07     16.02 o 
   2  23   2       56.56       53.30     19.49 o 
   3  23   2      513.64      625.39     54.62 o 
   4  23   2      139.09      132.49     36.63 o 
   5  23   2        5.93       10.21     26.76 o 
  -6  24   2        0.47        3.38     27.24 o 
  -5  24   2      188.74      302.26     66.55 o 
  -4  24   2      218.39      228.33     41.37 o 
  -3  24   2        7.71      -13.81     24.10 o 
  -2  24   2        0.34      -19.50     26.07 o 
  -1  24   2      332.12      413.31     37.14 o 
   0  24   2       16.96       -8.91     18.97 o 
   1  24   2       74.10       64.98     20.17 o 
   2  24   2        6.60       -7.01     17.91 o 
   3  24   2       19.11       19.45     25.18 o 
   4  24   2       91.88       90.83     32.53 o 
  -5  25   2      195.54      251.79     64.89 o 
  -4  25   2     1589.84     1764.17    129.22 o 
  -3  25   2      716.65      812.77     63.86 o 
  -2  25   2        0.04       -0.47     26.64 o 
  -1  25   2     1241.49     1467.50     78.78 o 
   0  25   2     2009.59     2132.27     93.50 o 
   1  25   2      164.90      199.33     30.47 o 
   2  25   2       45.39       55.91     22.72 o 
   3  25   2      193.89      166.34     36.21 o 
   4  25   2      200.61      172.07     38.53 o 
  -4  26   2        6.71       -6.66     42.15 o 
  -3  26   2      791.31      743.97     63.53 o 
  -2  26   2      946.32     1020.85     74.59 o 
  -1  26   2       38.27       71.34     32.89 o 
   0  26   2      687.71      758.98     49.16 o 
   1  26   2      567.98      620.34     46.30 o 
   2  26   2      288.99      248.43     70.71 o 
   3  26   2        9.27       -5.64     23.10 o 
  -3  27   2      450.61      391.60     52.74 o 
  -2  27   2     1111.51     1089.58     73.97 o 
  -1  27   2      480.71      345.84     49.47 o 
   0  27   2        2.52        2.12     21.61 o 
   1  27   2      756.37      729.04     63.96 o 
   2  27   2     1141.96      995.50     98.16 o 
  -2  28   2      307.69      305.48     49.58 o 
  -1  28   2     1437.81     1605.00     87.84 o 
   0  28   2      789.21      982.79     74.71 o 
 -11   1   3      192.30      212.63     45.49 o 
 -10   1   3      359.32      380.93     65.17 o 
  -9   1   3     1196.02     1401.78     72.47 o 
  -8   1   3      712.04      922.69     77.64 o 
  -7   1   3      228.81      256.00     24.69 o 
  -6   1   3     2721.46     2803.44    115.35 o 
  -5   1   3     7598.00     8977.11    131.76 o 
  -4   1   3    21225.99    23327.03    503.54 o 
  -3   1   3     3874.13     4616.49     84.86 o 
  -2   1   3     4351.11     3972.71    150.95 o 
  -1   1   3    43255.30    34560.20    542.95 o 
   0   1   3     2147.33     2126.63     81.56 o 
   1   1   3     5172.37     4726.30    301.65 o 
   2   1   3      334.63      260.11     17.93 o 
   3   1   3     2601.89     2364.92     82.85 o 
   4   1   3      393.27      371.89     21.81 o 
   5   1   3      821.21      707.31     30.94 o 
   6   1   3      324.82      306.52     24.19 o 
   7   1   3      623.91      574.43     32.71 o 
   8   1   3       43.00       30.48     25.29 o 
 -11   2   3     1027.63     1007.98     74.48 o 
 -10   2   3     2292.44     2424.85     99.83 o 
  -9   2   3      296.23      393.27     44.89 o 
  -8   2   3       42.64       50.15     27.99 o 
  -7   2   3     5802.35     6082.23    180.66 o 
  -6   2   3    10332.87    10962.02    549.74 o 
  -5   2   3     8584.27     9417.82    310.03 o 
  -4   2   3     2603.93     3086.13     46.65 o 
  -3   2   3    13785.56    14459.90    492.83 o 
  -2   2   3    25616.77    23520.48   1206.15 o 
  -1   2   3      285.66      276.06     17.29 o 
   0   2   3    30207.41    25843.73   1240.03 o 
   1   2   3     8359.87     7393.72    422.34 o 
   2   2   3     4873.88     4377.15    313.82 o 
   3   2   3     4385.32     3925.03    171.95 o 
   4   2   3     7002.46     6287.50    215.49 o 
   5   2   3     4358.23     3900.70    147.85 o 
   6   2   3     1135.79      997.71     38.28 o 
   7   2   3      558.20      496.23     30.81 o 
   8   2   3     1330.70     1374.56     74.59 o 
   9   2   3      412.32      346.62     66.55 o 
 -11   3   3        0.06       20.81     34.43 o 
 -10   3   3      792.03     1014.74     70.59 o 
  -9   3   3      561.38      609.94     52.30 o 
  -8   3   3      230.23      268.29     37.06 o 
  -7   3   3       28.90       24.56     17.35 o 
  -6   3   3     1270.24     1452.54     43.84 o 
  -5   3   3     2883.59     2993.33    174.46 o 
  -4   3   3      508.28      524.04     13.93 o 
  -3   3   3      674.78      849.98     66.85 o 
  -2   3   3      436.09      386.86     33.79 o 
  -1   3   3     5322.80     5823.38    151.27 o 
   0   3   3       29.23       40.72      7.45 o 
   1   3   3        4.86       77.67      7.99 o 
   2   3   3    15293.27    14286.75   1018.48 o 
   3   3   3    10806.62     9387.80    486.54 o 
   4   3   3      233.48      217.02     17.75 o 
   5   3   3     1283.89     1114.33     42.91 o 
   6   3   3     2968.82     2726.22    100.70 o 
   7   3   3     1059.56     1063.50     49.09 o 
   8   3   3       20.37        1.36     22.53 o 
 -11   4   3       94.66       87.87     38.59 o 
 -10   4   3       14.54       11.01     31.34 o 
  -9   4   3      419.28      519.42     51.85 o 
  -8   4   3      350.63      355.71     31.05 o 
  -7   4   3      427.35      508.19     43.57 o 
  -6   4   3      816.57     1024.84     38.97 o 
  -5   4   3     2384.91     2224.20    191.48 o 
  -4   4   3      145.47      195.80     19.60 o 
  -3   4   3     1066.04     1226.93    120.62 o 
  -2   4   3     4784.76     5146.39    439.28 o 
  -1   4   3     3628.96     3903.06    222.96 o 
   0   4   3     6493.16     6769.05    356.30 o 
   1   4   3     7363.87     6665.87    391.76 o 
   2   4   3     1427.56     1226.90     67.06 o 
   3   4   3     3550.30     3222.73    145.86 o 
   4   4   3      595.33      517.14     24.97 o 
   5   4   3     1269.93     1219.46     41.20 o 
   6   4   3      206.63      195.32     20.98 o 
   7   4   3      809.63      812.29     44.78 o 
   8   4   3       40.29       -4.25     21.95 o 
 -11   5   3      332.58      286.52     50.69 o 
 -10   5   3      220.17      227.58     41.37 o 
  -9   5   3       45.90       29.98     27.30 o 
  -8   5   3     1314.38     1537.26     54.16 o 
  -7   5   3     2323.74     2526.77     63.08 o 
  -6   5   3      552.30      557.80     37.10 o 
  -5   5   3     4209.05     4970.90    190.08 o 
  -4   5   3     9939.62    11366.24    739.56 o 
  -3   5   3     1389.23     1647.92    186.62 o 
  -2   5   3       31.63        6.12      5.99 o 
  -1   5   3       14.72       22.07      6.29 o 
   0   5   3      934.24     1108.08     48.03 o 
   1   5   3      161.12      214.70     10.05 o 
   2   5   3      354.42      423.27     20.40 o 
   3   5   3      154.74      115.23     12.73 o 
   4   5   3     2798.57     2487.84    158.44 o 
   5   5   3       98.59       94.84     15.80 o 
   6   5   3       48.34       57.06     18.18 o 
   7   5   3      349.34      366.21     41.73 o 
   8   5   3      338.21      385.45     45.29 o 
 -10   6   3      979.19     1040.42     69.42 o 
  -9   6   3      176.12      175.68     37.81 o 
  -8   6   3      398.08      349.17     31.43 o 
  -7   6   3     1413.76     1524.88     51.48 o 
  -6   6   3      423.59      474.10     45.86 o 
  -5   6   3       21.21       14.77     12.80 o 
  -4   6   3      468.02      590.68     38.29 o 
  -3   6   3       62.82       98.16     16.06 o 
  -2   6   3     1508.17     1501.04     95.34 o 
  -1   6   3      229.61      223.25     17.38 o 
   0   6   3      801.29      903.30     39.26 o 
   1   6   3      200.95      216.27      9.04 o 
   2   6   3        6.67        1.64      5.96 o 
   3   6   3      481.97      502.48     40.58 o 
   4   6   3      966.53      820.76     65.33 o 
   5   6   3      794.06      741.58     37.96 o 
   6   6   3       19.42       22.53     16.71 o 
   7   6   3      120.01      119.09     30.63 o 
   8   6   3       32.40       24.39     24.49 o 
 -10   7   3      741.97      870.13     66.82 o 
  -9   7   3      132.85      135.31     34.40 o 
  -8   7   3       66.24       56.51     20.79 o 
  -7   7   3     1726.54     1942.77     58.02 o 
  -6   7   3     1859.52     2054.35    115.06 o 
  -5   7   3      149.57      219.85     20.75 o 
  -4   7   3     1060.49     1045.44     86.93 o 
  -3   7   3      534.26      496.67     38.90 o 
  -2   7   3      380.60      341.39     14.33 o 
  -1   7   3      408.19      534.03     39.29 o 
   0   7   3     2218.70     2046.57     54.88 o 
   1   7   3     1361.47     1018.24     87.45 o 
   2   7   3       58.87       43.94      7.68 o 
   3   7   3       68.05       42.37     10.02 o 
   4   7   3     1968.94     2046.69     64.76 o 
   5   7   3     1063.29      933.78     42.30 o 
   6   7   3       30.42       26.17     16.38 o 
   7   7   3      141.35      149.32     33.05 o 
   8   7   3      434.56      441.77     49.16 o 
 -10   8   3       42.25       64.00     35.06 o 
  -9   8   3      445.60      454.59     48.51 o 
  -8   8   3      250.95      304.85     31.03 o 
  -7   8   3       27.87       15.35     18.27 o 
  -6   8   3      107.20      114.87     21.04 o 
  -5   8   3     1675.29     1864.56    105.36 o 
  -4   8   3      622.17      552.82     49.36 o 
  -3   8   3      507.22      526.95     25.38 o 
  -2   8   3       57.55       88.09     13.05 o 
  -1   8   3     6731.48     7105.21    398.16 o 
   0   8   3        6.39       16.87      7.74 o 
   1   8   3      663.05      825.05     48.54 o 
   2   8   3     1727.46     1279.95     82.55 o 
   3   8   3     5556.73     4306.38    449.74 o 
   4   8   3      133.74      109.46     19.08 o 
   5   8   3     2068.92     1986.82     58.97 o 
   6   8   3     1394.95     1312.62     52.10 o 
   7   8   3      785.00      802.61     57.68 o 
   8   8   3      237.50      192.79     37.64 o 
 -10   9   3      298.34      347.18     72.10 o 
  -9   9   3      183.92      181.15     29.25 o 
  -8   9   3       34.91       40.06     20.06 o 
  -7   9   3       73.74       76.11     22.23 o 
  -6   9   3      348.30      353.30     31.50 o 
  -5   9   3       16.06       52.80     33.75 o 
  -4   9   3      868.83      905.66     62.87 o 
  -3   9   3     1884.10     2064.67    128.80 o 
  -2   9   3     4888.70     5358.20    243.18 o 
  -1   9   3      777.64      914.48     45.35 o 
   0   9   3     4245.61     4490.93    231.80 o 
   1   9   3     7583.43     7710.31    402.96 o 
   2   9   3      108.31      107.65      9.90 o 
   3   9   3      151.74      183.85     18.03 o 
   4   9   3     1236.41     1290.63     46.31 o 
   5   9   3      495.32      494.95     34.06 o 
   6   9   3      571.12      602.78     49.34 o 
   7   9   3      683.32      659.16     54.91 o 
   8   9   3      197.48      199.29     38.80 o 
 -10  10   3      434.80      492.48     81.53 o 
  -9  10   3       62.34       38.98     22.51 o 
  -8  10   3      127.36      153.54     25.74 o 
  -7  10   3        8.72      -16.09     16.09 o 
  -6  10   3     1321.22     1407.35     49.49 o 
  -5  10   3       65.98       85.91     17.92 o 
  -4  10   3       10.29       18.22      7.57 o 
  -3  10   3      586.77      543.54     28.50 o 
  -2  10   3     3942.80     4647.57    182.11 o 
  -1  10   3      285.62      260.37     14.87 o 
   0  10   3     2400.75     2371.47    104.46 o 
   1  10   3      596.06      503.76     23.12 o 
   2  10   3      256.50      229.62     24.12 o 
   3  10   3      166.46      169.61     18.61 o 
   4  10   3       89.71       81.37     19.05 o 
   5  10   3      454.46      466.18     33.03 o 
   6  10   3      260.16      277.93     37.77 o 
   7  10   3      196.36      214.33     37.05 o 
   8  10   3      228.56      241.92     41.21 o 
 -10  11   3        3.55        6.10     44.92 o 
  -9  11   3       57.54       66.39     29.44 o 
  -8  11   3      398.88      436.20     36.18 o 
  -7  11   3      465.38      511.03     35.52 o 
  -6  11   3      476.69      506.53     42.13 o 
  -5  11   3     1915.46     1962.04    100.46 o 
  -4  11   3     7184.28     7525.26    372.80 o 
  -3  11   3     4652.59     4784.35    336.21 o 
  -2  11   3      701.81      948.99     35.44 o 
  -1  11   3    11796.10    11750.32    272.23 o 
   0  11   3    12779.97    12399.17    636.54 o 
   1  11   3     4088.99     3828.81    266.83 o 
   2  11   3      559.61      563.46     49.86 o 
   3  11   3     2402.46     2341.27    104.85 o 
   4  11   3     1242.11     1128.14     79.20 o 
   5  11   3      426.92      360.83     30.58 o 
   6  11   3        1.14       -5.56     19.73 o 
   7  11   3       92.80       64.11     29.21 o 
   8  11   3      245.11      260.69     43.92 o 
 -10  12   3        5.94       52.13     49.36 o 
  -9  12   3       15.71       16.87     26.25 o 
  -8  12   3       35.34       32.99     21.29 o 
  -7  12   3      280.09      324.10     30.44 o 
  -6  12   3      368.20      351.47     26.00 o 
  -5  12   3      452.37      412.67     30.18 o 
  -4  12   3      788.99      835.92     37.41 o 
  -3  12   3     2577.61     2551.68    208.69 o 
  -2  12   3      269.84      305.26     18.00 o 
  -1  12   3     8067.33     7978.84    281.53 o 
   0  12   3     5394.22     5578.39    317.08 o 
   1  12   3      590.15      634.32     49.15 o 
   2  12   3     5709.53     5493.58    232.71 o 
   3  12   3      679.01      699.77     40.47 o 
   4  12   3      566.89      588.75     36.17 o 
   5  12   3      199.92      223.45     26.39 o 
   6  12   3      421.71      391.01     43.66 o 
   7  12   3      669.99      624.24     57.45 o 
   8  12   3      316.69      300.30     45.49 o 
 -10  13   3      359.56      349.40     78.75 o 
  -9  13   3     1839.68     1774.16     86.01 o 
  -8  13   3      415.35      428.25     46.32 o 
  -7  13   3       11.82       18.77     16.04 o 
  -6  13   3      228.14      251.14     23.97 o 
  -5  13   3     6308.88     6239.40    335.57 o 
  -4  13   3     1014.81     1137.55     42.19 o 
  -3  13   3      233.57      232.08     22.10 o 
  -2  13   3     7005.41     6747.42    389.86 o 
  -1  13   3    12745.70    12055.71    530.73 o 
   0  13   3     6347.11     6391.40    433.47 o 
   1  13   3       11.94       14.71      9.85 o 
   2  13   3    11017.38    10467.85    548.74 o 
   3  13   3     2392.56     2455.51    111.03 o 
   4  13   3       70.07       46.94     18.55 o 
   5  13   3     1158.73     1029.41     61.57 o 
   6  13   3     1141.90     1020.11     64.69 o 
   7  13   3      366.19      319.60     44.69 o 
  -9  14   3      269.52      291.60     44.75 o 
  -8  14   3     1081.02     1052.58     66.72 o 
  -7  14   3     3465.94     3427.16     94.96 o 
  -6  14   3     5155.69     5001.06    152.41 o 
  -5  14   3       36.71       35.81     15.26 o 
  -4  14   3     4436.34     4749.24    144.92 o 
  -3  14   3    10793.88     9619.95    971.82 o 
  -2  14   3     7302.77     6782.43    422.18 o 
  -1  14   3        2.01        2.93      9.71 o 
   0  14   3     9154.55     8454.49    584.92 o 
   1  14   3    13860.54    11872.02    954.71 o 
   2  14   3     1472.24     1401.83     73.65 o 
   3  14   3     1420.05     1368.95     76.61 o 
   4  14   3     3408.56     3207.35     90.88 o 
   5  14   3      664.41      642.48     52.12 o 
   6  14   3      102.42      122.99     31.55 o 
   7  14   3      227.37      198.30     39.60 o 
  -9  15   3     1117.43     1100.37     73.00 o 
  -8  15   3      404.27      386.11     48.80 o 
  -7  15   3       33.79       17.79     19.85 o 
  -6  15   3      711.51      732.63     35.25 o 
  -5  15   3     5204.35     5206.80    204.46 o 
  -4  15   3     1979.42     2037.67     72.40 o 
  -3  15   3      243.85      234.10     23.92 o 
  -2  15   3     4801.85     4733.38    271.72 o 
  -1  15   3     8258.47     7569.21    589.79 o 
   0  15   3     1275.45     1187.29     81.73 o 
   1  15   3      113.92      108.56     14.26 o 
   2  15   3     3408.38     3461.01    195.08 o 
   3  15   3     3057.08     3122.75    167.78 o 
   4  15   3      855.65      961.48     46.05 o 
   5  15   3       66.22       51.78     25.68 o 
   6  15   3      851.54      795.42     63.50 o 
   7  15   3      900.21      890.51     67.83 o 
  -9  16   3       34.37       43.91     32.77 o 
  -8  16   3        0.49       11.56     27.60 o 
  -7  16   3       13.35       19.87     26.27 o 
  -6  16   3      103.45      108.00     23.90 o 
  -5  16   3      239.17      235.94     28.20 o 
  -4  16   3       24.51       15.02     18.14 o 
  -3  16   3      635.94      588.60     35.09 o 
  -2  16   3        9.78       16.63     12.26 o 
  -1  16   3     1442.09     1531.14    125.51 o 
   0  16   3       32.81       32.62     13.40 o 
   1  16   3      477.47      423.44     45.01 o 
   2  16   3      247.69      243.12     23.35 o 
   3  16   3       26.33       27.20     15.64 o 
   4  16   3      266.08      254.74     28.57 o 
   5  16   3      262.42      238.96     37.38 o 
   6  16   3      182.53      173.89     36.86 o 
   7  16   3       38.49       48.09     29.84 o 
  -9  17   3     1145.77     1156.55    128.67 o 
  -8  17   3     1662.60     1514.31    104.26 o 
  -7  17   3      304.75      255.09     41.37 o 
  -6  17   3      393.69      444.20     40.91 o 
  -5  17   3     1131.58     1207.30     49.85 o 
  -4  17   3     1290.03     1202.41     47.96 o 
  -3  17   3        4.03       14.81     18.11 o 
  -2  17   3      629.01      601.12     76.75 o 
  -1  17   3     1172.07     1145.68    117.67 o 
   0  17   3     3549.53     3335.64    284.33 o 
   1  17   3       22.75       18.78     12.11 o 
   2  17   3      857.42      835.72     57.00 o 
   3  17   3     1336.81     1371.26     90.86 o 
   4  17   3      462.89      418.40     44.18 o 
   5  17   3      314.92      263.67     39.79 o 
   6  17   3      885.20      838.24     63.53 o 
  -8  18   3      178.79      186.66     40.78 o 
  -7  18   3     1505.88     1453.22    108.42 o 
  -6  18   3     2849.61     2812.47     77.95 o 
  -5  18   3      509.07      534.84     46.98 o 
  -4  18   3     1130.70     1144.59     48.51 o 
  -3  18   3     1572.16     1581.80     53.40 o 
  -2  18   3      782.87      628.61     59.81 o 
  -1  18   3     1028.08      957.19    102.76 o 
   0  18   3      366.67      296.96     33.46 o 
   1  18   3     2439.24     2277.58    187.24 o 
   2  18   3      273.12      262.85     28.18 o 
   3  18   3      963.55      939.05     55.87 o 
   4  18   3     2183.07     1934.01     84.43 o 
   5  18   3     2004.76     1788.28     84.87 o 
   6  18   3        2.74      -13.84     22.34 o 
  -8  19   3      380.16      349.64     48.81 o 
  -7  19   3       60.84       51.92     31.42 o 
  -6  19   3     2666.68     2735.52     94.98 o 
  -5  19   3     3572.14     3565.25    134.31 o 
  -4  19   3      365.02      360.43     32.02 o 
  -3  19   3      252.41      226.55     55.46 o 
  -2  19   3     4227.88     3778.26    421.36 o 
  -1  19   3     3253.99     3060.56    254.70 o 
   0  19   3      223.68      203.44     22.56 o 
   1  19   3      566.88      527.17     31.70 o 
   2  19   3      951.43      960.87     66.12 o 
   3  19   3      491.22      497.28     32.70 o 
   4  19   3       91.16      118.73     31.03 o 
   5  19   3      173.23      227.49     39.80 o 
   6  19   3       84.04       94.28     34.12 o 
  -8  20   3      702.59      648.49     62.08 o 
  -7  20   3       78.92      107.42     34.27 o 
  -6  20   3       40.42       92.87     32.60 o 
  -5  20   3     1299.32     1307.90     55.46 o 
  -4  20   3     1282.23     1261.69     61.96 o 
  -3  20   3       55.18       50.41     28.04 o 
  -2  20   3       94.17       96.38     21.32 o 
  -1  20   3     5660.94     5295.83    478.44 o 
   0  20   3     1614.73     1554.86    145.05 o 
   1  20   3      625.49      639.68     49.71 o 
   2  20   3     2043.17     2057.63    143.21 o 
   3  20   3     2396.08     2405.66    152.89 o 
   4  20   3       13.00        7.33     21.79 o 
   5  20   3      602.46      606.81     57.61 o 
   6  20   3      265.26      290.34     47.05 o 
  -7  21   3      349.58      330.07     47.41 o 
  -6  21   3       18.37        1.17     25.04 o 
  -5  21   3       62.65      100.14     25.77 o 
  -4  21   3      741.14      906.03     59.81 o 
  -3  21   3       28.32       20.80     27.24 o 
  -2  21   3        7.25       16.67     25.29 o 
  -1  21   3       92.69       90.52     22.98 o 
   0  21   3     1620.18     1844.25    150.80 o 
   1  21   3     1340.88     1257.40    122.08 o 
   2  21   3      397.08      358.58     39.62 o 
   3  21   3      101.50      123.15     26.57 o 
   4  21   3     1225.33     1048.71     67.63 o 
   5  21   3      491.66      457.73     79.31 o 
  -7  22   3      309.06      295.01     47.37 o 
  -6  22   3        4.56       -6.86     25.97 o 
  -5  22   3       67.91       32.24     27.84 o 
  -4  22   3      143.42      157.68     34.73 o 
  -3  22   3       10.11       -7.64     24.84 o 
  -2  22   3        0.82      -13.03     23.44 o 
  -1  22   3        0.29       -7.78     16.65 o 
   0  22   3       29.12       39.35     42.48 o 
   1  22   3      144.90      114.44     21.91 o 
   2  22   3       25.37       33.23     18.19 o 
   3  22   3      204.65      173.31     35.29 o 
   4  22   3       13.61       13.36     25.02 o 
   5  22   3      175.11      184.58     39.58 o 
  -6  23   3      142.33      126.45     53.80 o 
  -5  23   3       41.43       65.39     33.49 o 
  -4  23   3       70.40       75.59     31.35 o 
  -3  23   3       75.97       84.88     32.34 o 
  -2  23   3      192.39      206.03     39.79 o 
  -1  23   3       75.24      134.07     26.02 o 
   0  23   3      178.31      138.30     27.79 o 
   1  23   3       23.22       14.91     16.80 o 
   2  23   3      343.45      351.43     31.41 o 
   3  23   3        0.37       -9.47     20.19 o 
   4  23   3        4.14       -5.46     22.74 o 
  -6  24   3      192.16      137.54     57.12 o 
  -5  24   3      483.70      392.65     72.10 o 
  -4  24   3      193.84      209.53     49.91 o 
  -3  24   3      330.55      338.63     47.04 o 
  -2  24   3      655.58      658.36     58.51 o 
  -1  24   3      832.26      776.56     61.83 o 
   0  24   3      273.09      274.74     32.62 o 
   1  24   3        2.50      -12.38     16.02 o 
   2  24   3      383.38      263.90     33.69 o 
   3  24   3     1502.00     1213.33     81.25 o 
   4  24   3      544.26      425.31     52.33 o 
  -5  25   3      666.00      666.63     89.84 o 
  -4  25   3       13.69       74.78     34.88 o 
  -3  25   3      594.48      560.27     56.01 o 
  -2  25   3      487.96      450.69     51.54 o 
  -1  25   3      225.40      234.61     43.62 o 
   0  25   3       39.09       53.59     24.22 o 
   1  25   3      308.17      286.85     29.79 o 
   2  25   3     1497.93     1336.96    118.52 o 
   3  25   3      275.22      255.23     42.33 o 
  -4  26   3      946.16     1149.46     76.65 o 
  -3  26   3     2593.46     2833.63    137.54 o 
  -2  26   3     2021.58     2272.38     99.02 o 
  -1  26   3        2.41       32.97     30.34 o 
   0  26   3     1481.62     1542.40     92.80 o 
   1  26   3     1493.77     1543.91    102.51 o 
   2  26   3      828.61      762.72     79.25 o 
  -3  27   3      157.65      191.63     42.74 o 
  -2  27   3      421.02      331.42     50.69 o 
  -1  27   3     1263.54     1253.11     79.77 o 
   0  27   3      563.75      675.12     62.54 o 
   1  27   3       88.85      154.65     32.13 o 
  -1  28   3        1.23       -9.63     32.91 o 
 -11   0   4      169.90      170.26     61.01 o 
 -10   0   4      290.66      312.79     67.66 o 
  -9   0   4       15.22       47.14     39.38 o 
  -8   0   4       84.49       31.06     40.49 o 
  -7   0   4       93.11      115.36     39.38 o 
  -6   0   4      191.28      234.72     23.07 o 
  -5   0   4     2140.42     1911.37     76.53 o 
  -4   0   4      170.81      157.17     15.57 o 
  -3   0   4     3499.28     3623.50     53.24 o 
  -2   0   4    10002.43     7669.52    103.16 o 
  -1   0   4     6460.96     6938.01    107.59 o 
   0   0   4    20194.57    18803.14   2409.17 o 
   1   0   4     5827.94     6146.55    849.92 o 
   2   0   4      294.95      415.03     55.46 o 
   3   0   4      107.09      116.81     19.27 o 
   4   0   4      108.77      112.67     21.55 o 
   5   0   4     1664.06     1492.78    192.72 o 
   6   0   4     1093.51      957.37    188.56 o 
   7   0   4        1.43        3.79     18.21 o 
   8   0   4      199.69      186.34     52.69 o 
 -11   1   4      126.43       87.74     38.84 o 
 -10   1   4      381.35      413.71     50.82 o 
  -9   1   4        0.99       15.19     26.27 o 
  -8   1   4       23.44       27.83     25.48 o 
  -7   1   4      729.46      788.82     36.12 o 
  -6   1   4        4.38        3.17      9.66 o 
  -5   1   4      105.88      108.63     11.30 o 
  -4   1   4     5267.86     5781.04     81.33 o 
  -3   1   4       28.61       51.94      8.19 o 
  -2   1   4      549.11      861.37     32.17 o 
  -1   1   4      955.80      876.59     29.01 o 
   0   1   4      358.82      515.08     32.98 o 
   1   1   4     1848.66     1921.09    127.89 o 
   2   1   4     4126.92     4395.61    366.46 o 
   3   1   4       17.99       18.33      9.49 o 
   4   1   4       15.41       23.35     11.77 o 
   5   1   4      174.28      156.77     18.56 o 
   6   1   4      608.05      546.00     44.83 o 
   7   1   4       61.67       74.10     20.97 o 
   8   1   4        1.63       -6.66     29.95 o 
 -11   2   4      328.39      336.48     51.48 o 
 -10   2   4      514.85      544.16     55.10 o 
  -9   2   4      296.90      301.90     40.69 o 
  -8   2   4     3482.73     3748.34    103.52 o 
  -7   2   4     3961.95     4564.74     76.89 o 
  -6   2   4     2600.40     2867.72     82.08 o 
  -5   2   4    10642.14    12396.76    273.85 o 
  -4   2   4     1951.53     2045.60     82.21 o 
  -3   2   4     2475.82     2288.01     67.65 o 
  -2   2   4     5266.52     4694.35    153.28 o 
  -1   2   4     2809.38     2567.17     47.89 o 
   0   2   4       75.72      114.88      9.89 o 
   1   2   4      612.14      653.43     31.39 o 
   2   2   4     1468.24     1543.07    109.33 o 
   3   2   4      513.83      465.35     25.54 o 
   4   2   4      308.01      271.47     27.38 o 
   5   2   4      752.19      673.71     55.31 o 
   6   2   4      174.43      174.72     20.69 o 
   7   2   4       20.99       14.50     16.94 o 
   8   2   4       68.41       46.16     25.63 o 
 -11   3   4        0.86       -2.01     32.84 o 
 -10   3   4      176.32      161.10     38.73 o 
  -9   3   4      960.35     1031.76     63.31 o 
  -8   3   4      131.54      189.54     33.72 o 
  -7   3   4      362.82      425.25     30.75 o 
  -6   3   4     1540.37     1924.64     82.27 o 
  -5   3   4    14299.71    15617.68    453.16 o 
  -4   3   4      353.58      440.24     29.54 o 
  -3   3   4      452.33      798.10     49.08 o 
  -2   3   4       11.86       38.91      7.96 o 
  -1   3   4     1479.76     1622.91     61.21 o 
   0   3   4     3598.35     3195.74    165.70 o 
   1   3   4        0.06       -2.10      5.60 o 
   2   3   4     1721.50     1739.14    139.77 o 
   3   3   4      158.94      138.53     13.99 o 
   4   3   4     2124.00     1789.82    132.96 o 
   5   3   4      168.19      150.89     18.03 o 
   6   3   4      212.20      189.61     25.11 o 
   7   3   4       86.47       78.53     24.52 o 
   8   3   4       96.14       87.01     29.84 o 
 -11   4   4       37.87       64.56     35.49 o 
 -10   4   4       11.47       24.89     31.17 o 
  -9   4   4        0.08      -15.06     24.45 o 
  -8   4   4      179.43      209.60     35.02 o 
  -7   4   4      190.01      254.45     25.73 o 
  -6   4   4       40.17       20.65     14.64 o 
  -5   4   4     1105.32     1097.20     36.02 o 
  -4   4   4      402.90      303.57     21.78 o 
  -3   4   4      329.95      252.58     25.83 o 
  -2   4   4     2392.49     2868.75    156.82 o 
  -1   4   4       45.35       64.71      9.79 o 
   0   4   4     3165.26     3593.54    195.72 o 
   1   4   4     1362.76     1243.93     52.63 o 
   2   4   4     1417.12     1436.52    108.21 o 
   3   4   4      757.88      614.96     50.99 o 
   4   4   4     1988.28     1633.66    151.99 o 
   5   4   4      930.00      855.12     41.27 o 
   6   4   4     1522.20     1432.96     54.48 o 
   7   4   4      115.01       72.16     21.31 o 
   8   4   4       13.97        7.81     22.49 o 
 -11   5   4      177.71      164.47     44.62 o 
 -10   5   4      574.01      608.02     57.11 o 
  -9   5   4     3251.55     3644.72    121.18 o 
  -8   5   4     2406.42     2572.01     97.83 o 
  -7   5   4      376.03      368.24     29.16 o 
  -6   5   4     4529.70     5104.98    227.17 o 
  -5   5   4     7477.45     7635.84    558.47 o 
  -4   5   4        6.55       10.20     12.92 o 
  -3   5   4     2868.55     2519.00    261.57 o 
  -2   5   4     6539.42     6098.53    417.30 o 
  -1   5   4     2935.59     2883.47    106.42 o 
   0   5   4     3825.46     4094.39    205.89 o 
   1   5   4      285.04      249.58     12.37 o 
   2   5   4     9556.76     8510.05    559.78 o 
   3   5   4     3859.75     3221.14    222.29 o 
   4   5   4      254.60      224.15     20.71 o 
   5   5   4     3307.09     3173.08    119.16 o 
   6   5   4     2200.52     2197.08     90.40 o 
   7   5   4      396.38      390.43     43.72 o 
   8   5   4       72.72       78.58     30.38 o 
 -11   6   4     2615.91     2729.47    113.28 o 
 -10   6   4     3166.80     3327.22    113.60 o 
  -9   6   4      284.92      243.02     39.29 o 
  -8   6   4     2666.84     2895.95     71.99 o 
  -7   6   4     9539.25    10539.00    404.31 o 
  -6   6   4    11201.30    11678.46    619.28 o 
  -5   6   4      148.69      149.35     18.12 o 
  -4   6   4     9068.99     9636.66   1132.77 o 
  -3   6   4     3375.50     2507.73    270.76 o 
  -2   6   4     2178.27     2018.45    138.24 o 
  -1   6   4       10.60        9.45      5.98 o 
   0   6   4     3786.79     2561.80    119.99 o 
   1   6   4    12818.91    11220.47    559.46 o 
   2   6   4      284.45      262.46     24.11 o 
   3   6   4     2967.97     2444.10    194.28 o 
   4   6   4     4509.97     4166.96    193.14 o 
   5   6   4     4449.90     4298.84     86.57 o 
   6   6   4        4.25       -5.13     15.12 o 
   7   6   4     1299.01     1338.92     72.08 o 
   8   6   4     1182.35     1181.83     73.68 o 
 -11   7   4        2.51      -24.12     32.16 o 
 -10   7   4     1320.46     1559.80     81.47 o 
  -9   7   4     1685.78     1843.84     82.86 o 
  -8   7   4      698.90      809.16     43.19 o 
  -7   7   4      264.23      306.42     29.01 o 
  -6   7   4     6576.28     6862.71    353.57 o 
  -5   7   4     2081.05     2147.74    142.96 o 
  -4   7   4     5922.37     6307.85    523.82 o 
  -3   7   4      548.72      752.09     65.35 o 
  -2   7   4     1611.58     1359.25     97.96 o 
  -1   7   4     4673.39     5169.08    397.59 o 
   0   7   4      607.29      431.03     23.53 o 
   1   7   4      956.94      846.52     63.88 o 
   2   7   4      965.79      878.55     46.15 o 
   3   7   4     3495.10     3404.51    256.75 o 
   4   7   4      294.93      269.03     26.24 o 
   5   7   4       66.27       54.28     18.59 o 
   6   7   4      901.40      929.63     55.26 o 
   7   7   4      977.33      883.77     85.69 o 
   8   7   4        1.65       -0.92     21.40 o 
 -10   8   4      136.24      125.61     37.44 o 
  -9   8   4       66.40       90.96     31.74 o 
  -8   8   4        0.36        5.39     17.79 o 
  -7   8   4       24.07       21.31     17.65 o 
  -6   8   4      609.75      759.88     51.09 o 
  -5   8   4      985.74      993.50     83.32 o 
  -4   8   4        5.84       -5.87     13.66 o 
  -3   8   4      938.86      921.48     54.76 o 
  -2   8   4     1299.36     1268.17     82.00 o 
  -1   8   4     6398.45     7223.10    619.03 o 
   0   8   4       10.08       -5.32      8.25 o 
   1   8   4        6.66        7.69      9.27 o 
   2   8   4       29.45       13.07     10.62 o 
   3   8   4      361.75      417.65     25.14 o 
   4   8   4       55.15       67.29     18.57 o 
   5   8   4       19.69       22.36     16.33 o 
   6   8   4        0.63       -8.71     15.14 o 
   7   8   4       20.39       18.62     24.12 o 
   8   8   4       36.54       37.91     27.69 o 
 -10   9   4      389.72      390.30     49.42 o 
  -9   9   4     2513.14     2490.34     74.42 o 
  -8   9   4     1459.39     1542.07     56.99 o 
  -7   9   4      470.07      491.60     34.68 o 
  -6   9   4     2837.90     3102.70    172.74 o 
  -5   9   4    10385.68    11188.35    918.02 o 
  -4   9   4     4341.37     4964.25    548.50 o 
  -3   9   4      132.55      157.01     14.89 o 
  -2   9   4     4024.71     4714.06    292.41 o 
  -1   9   4    14727.90    17007.79   1144.45 o 
   0   9   4     6718.20     6274.59    344.89 o 
   1   9   4     2560.91     2563.33    133.61 o 
   2   9   4     6494.87     6524.07    364.14 o 
   3   9   4     2934.27     3022.54    185.63 o 
   4   9   4     1139.36     1072.93     45.27 o 
   5   9   4      237.65      214.50     25.90 o 
   6   9   4     3188.86     2894.52     78.81 o 
   7   9   4     1095.01     1047.39    105.10 o 
 -10  10   4     1728.09     1682.84     86.18 o 
  -9  10   4        8.35       19.70     20.85 o 
  -8  10   4     2196.76     2498.63     94.55 o 
  -7  10   4     6636.78     6865.00    265.31 o 
  -6  10   4     4803.35     5135.85    364.77 o 
  -5  10   4      147.94      127.52     20.12 o 
  -4  10   4     3655.82     4082.52    305.52 o 
  -3  10   4    22984.93    23079.08   1270.72 o 
  -2  10   4     4019.87     4914.73    289.91 o 
  -1  10   4     4751.61     5262.14    265.72 o 
   0  10   4    13270.75    12947.61    707.64 o 
   1  10   4     9155.51     8725.12    440.53 o 
   2  10   4      503.14      527.36     49.95 o 
   3  10   4     1680.42     1837.57    120.37 o 
   4  10   4     6258.55     5760.63    182.88 o 
   5  10   4      834.90      809.16     42.68 o 
   6  10   4        6.90      -18.08     18.08 o 
   7  10   4      440.05      297.90     43.52 o 
 -10  11   4      557.77      662.74     90.40 o 
  -9  11   4      265.62      284.09     33.19 o 
  -8  11   4      283.99      310.40     31.74 o 
  -7  11   4       13.99       10.87     18.15 o 
  -6  11   4     5324.22     5370.57    264.61 o 
  -5  11   4     6334.09     6687.85    442.35 o 
  -4  11   4     4847.95     5587.81    386.73 o 
  -3  11   4        1.92       33.56     11.29 o 
  -2  11   4    10502.95    11432.92    568.08 o 
  -1  11   4     6868.22     7532.51    184.35 o 
   0  11   4     2490.09     2465.30    131.49 o 
   1  11   4      312.63      329.33     22.65 o 
   2  11   4     6687.74     6652.26    313.23 o 
   3  11   4     5936.63     5993.66    324.20 o 
   4  11   4        2.54        4.91     16.19 o 
   5  11   4      813.22      763.12     44.31 o 
   6  11   4      440.64      437.74     46.08 o 
   7  11   4      155.83      155.63     35.06 o 
 -10  12   4       14.03       50.47     52.69 o 
  -9  12   4       25.26        9.87     20.73 o 
  -8  12   4      173.72      178.96     28.03 o 
  -7  12   4      405.31      370.99     32.64 o 
  -6  12   4       14.68       24.43     16.07 o 
  -5  12   4       94.94       81.01     19.84 o 
  -4  12   4     1724.61     1815.65    122.85 o 
  -3  12   4      768.53      741.35     48.75 o 
  -2  12   4       22.23       59.60     11.65 o 
  -1  12   4       83.57       70.17     10.82 o 
   0  12   4      661.18      608.29     38.18 o 
   1  12   4       21.67       18.37     12.24 o 
   2  12   4      277.08      287.54     22.56 o 
   3  12   4      630.27      593.50     36.53 o 
   4  12   4      963.06      880.50     56.00 o 
   5  12   4        3.57       38.72     22.09 o 
   6  12   4       23.82       36.01     27.45 o 
   7  12   4      254.43      241.37     41.14 o 
 -10  13   4       49.35       76.53     52.13 o 
  -9  13   4      358.12      367.90     48.45 o 
  -8  13   4        1.87       -6.15     18.94 o 
  -7  13   4       81.95       70.56     18.95 o 
  -6  13   4       93.23       73.37     18.20 o 
  -5  13   4     1490.05     1637.93    102.53 o 
  -4  13   4     2029.30     2326.96    126.38 o 
  -3  13   4       37.83       62.01     12.28 o 
  -2  13   4     3832.51     3661.08    127.06 o 
  -1  13   4     1993.02     2134.05     82.89 o 
   0  13   4       43.72       40.62     13.35 o 
   1  13   4      241.18      200.65     19.91 o 
   2  13   4      137.28      119.87     18.10 o 
   3  13   4      246.01      271.80     24.26 o 
   4  13   4        8.85       16.00     16.85 o 
   5  13   4        1.78        6.70     16.49 o 
   6  13   4        1.51       -6.17     21.24 o 
   7  13   4       63.26       32.56     26.36 o 
 -10  14   4      157.92      196.33     64.33 o 
  -9  14   4       40.10       37.80     33.83 o 
  -8  14   4        8.56       33.51     21.68 o 
  -7  14   4      372.59      403.23     29.30 o 
  -6  14   4      930.17      853.53     37.18 o 
  -5  14   4      227.78      260.34     27.70 o 
  -4  14   4      797.60      851.33     44.44 o 
  -3  14   4       77.90       43.35     12.13 o 
  -2  14   4       12.24        7.36     11.20 o 
  -1  14   4       12.15        3.98     13.44 o 
   0  14   4       70.20       60.27     14.55 o 
   1  14   4       37.61       81.75     15.83 o 
   2  14   4        9.75        1.95     13.51 o 
   3  14   4      258.76      247.89     24.09 o 
   4  14   4      261.31      281.62     28.99 o 
   5  14   4       28.81       36.26     22.82 o 
   6  14   4        0.82       -0.32     23.05 o 
   7  14   4      199.71      218.36     41.87 o 
  -9  15   4        2.31       -5.25     28.23 o 
  -8  15   4        2.03      -19.53     24.39 o 
  -7  15   4       94.24      104.09     20.46 o 
  -6  15   4      109.13      102.13     19.80 o 
  -5  15   4      112.31      152.43     24.35 o 
  -4  15   4      640.40      652.86     49.70 o 
  -3  15   4      394.21      450.46     30.49 o 
  -2  15   4      623.80      647.81     95.55 o 
  -1  15   4       32.67       32.49     15.57 o 
   0  15   4      712.60      735.01     57.40 o 
   1  15   4     1068.66     1053.89     75.73 o 
   2  15   4      139.93      121.79     19.19 o 
   3  15   4        0.61        0.51     13.59 o 
   4  15   4      719.76      718.20     42.41 o 
   5  15   4      253.03      218.51     37.06 o 
   6  15   4       24.99       24.45     25.63 o 
  -9  16   4        0.74       20.99     30.56 o 
  -8  16   4       43.26       57.29     31.13 o 
  -7  16   4      406.68      389.56     36.03 o 
  -6  16   4        2.68        3.93     15.69 o 
  -5  16   4      569.43      647.68     42.46 o 
  -4  16   4      433.10      398.96     31.38 o 
  -3  16   4      134.18      128.80     22.03 o 
  -2  16   4     2831.52     2662.58    386.29 o 
  -1  16   4      167.66      205.48     23.64 o 
   0  16   4        1.64        2.56     12.52 o 
   1  16   4      220.31      209.84     21.95 o 
   2  16   4     1324.65     1312.08     88.69 o 
   3  16   4      562.66      637.47     58.44 o 
   4  16   4       36.27       46.22     19.09 o 
   5  16   4      395.57      350.29     57.68 o 
   6  16   4      462.90      483.47     52.56 o 
  -9  17   4      215.03      215.90     43.98 o 
  -8  17   4       11.45       49.11     29.82 o 
  -7  17   4      572.85      512.07     40.69 o 
  -6  17   4     1070.94     1074.84     42.87 o 
  -5  17   4       99.10       85.33     22.34 o 
  -4  17   4      213.20      281.18     29.22 o 
  -3  17   4     1511.02     1624.98     69.36 o 
  -2  17   4      180.63      162.16     22.39 o 
  -1  17   4      225.73      196.57     28.05 o 
   0  17   4      225.28      238.71     23.33 o 
   1  17   4      223.99      232.79     23.59 o 
   2  17   4      384.03      425.84     35.06 o 
   3  17   4      539.27      474.11     34.96 o 
   4  17   4       85.40       96.06     23.17 o 
   5  17   4       76.88      112.38     32.15 o 
   6  17   4      148.01      130.39     36.33 o 
  -9  18   4        0.06       -1.61     31.52 o 
  -8  18   4      115.76      121.19     37.71 o 
  -7  18   4     1731.32     1895.88     98.89 o 
  -6  18   4      450.16      484.19     38.50 o 
  -5  18   4       42.14       53.89     21.33 o 
  -4  18   4     1997.27     2135.67     62.95 o 
  -3  18   4     3772.09     3931.95    199.10 o 
  -2  18   4     1570.79     1332.87    193.16 o 
  -1  18   4       57.03       39.27     24.55 o 
   0  18   4     3917.44     3458.60    294.02 o 
   1  18   4     2424.92     2222.26    197.40 o 
   2  18   4       88.00       77.46     17.93 o 
   3  18   4      222.20      195.33     23.82 o 
   4  18   4     1053.06      881.17     61.16 o 
   5  18   4      694.59      596.58     56.37 o 
   6  18   4       24.57       32.29     27.20 o 
  -8  19   4      911.87      908.10     68.60 o 
  -7  19   4      429.42      370.79     47.24 o 
  -6  19   4       33.72       40.67     22.18 o 
  -5  19   4     1333.01     1313.38     54.27 o 
  -4  19   4     1547.98     1503.58     72.04 o 
  -3  19   4       11.52       15.28     24.39 o 
  -2  19   4     2991.10     2434.87    390.28 o 
  -1  19   4     2300.30     2104.22    280.90 o 
   0  19   4      100.01       90.68     18.03 o 
   1  19   4       87.94       96.03     23.37 o 
   2  19   4     1153.40     1177.93    105.02 o 
   3  19   4     1047.85     1090.49     95.98 o 
   4  19   4        6.62       42.21     25.02 o 
   5  19   4      411.54      438.33     51.91 o 
  -8  20   4        4.94        7.25     31.55 o 
  -7  20   4       16.78       15.42     29.56 o 
  -6  20   4      267.10      284.91     34.15 o 
  -5  20   4      250.20      227.66     38.02 o 
  -4  20   4        4.52       12.84     24.30 o 
  -3  20   4       59.10       49.54     26.29 o 
  -2  20   4      114.50       95.56     42.15 o 
  -1  20   4       70.57       45.74     19.24 o 
   0  20   4       35.61       25.33     15.86 o 
   1  20   4      223.66      202.00     23.84 o 
   2  20   4      528.16      482.96     50.19 o 
   3  20   4       65.69       58.06     19.58 o 
   4  20   4      153.19      115.46     32.66 o 
   5  20   4      103.38       74.98     30.52 o 
  -7  21   4       50.15       69.17     34.70 o 
  -6  21   4      418.37      427.42     39.26 o 
  -5  21   4     1615.44     1678.01     81.39 o 
  -4  21   4      731.76      834.63     60.69 o 
  -3  21   4      259.77      251.11     39.60 o 
  -2  21   4     2431.96     2616.15     94.12 o 
  -1  21   4     2760.88     2559.58    369.65 o 
   0  21   4       60.66       70.41     22.02 o 
   1  21   4      627.82      514.72     57.08 o 
   2  21   4     1058.32     1098.72    126.00 o 
   3  21   4      889.63      859.86     98.75 o 
   4  21   4       67.25       57.63     28.73 o 
   5  21   4      288.36      222.29     42.52 o 
  -7  22   4     2811.58     2889.61    111.69 o 
  -6  22   4      953.84      854.14     63.46 o 
  -5  22   4      175.47      184.03     38.14 o 
  -4  22   4     3752.73     4117.66    187.18 o 
  -3  22   4     5299.41     5691.45    176.08 o 
  -2  22   4      989.26     1110.00     67.72 o 
  -1  22   4      614.40      649.70    115.36 o 
   0  22   4     3006.09     3057.50    426.28 o 
   1  22   4     2269.85     2224.07    208.85 o 
   2  22   4     1027.95      916.98     92.78 o 
   3  22   4      825.30      768.06     85.21 o 
   4  22   4     1962.50     1577.40     85.39 o 
  -6  23   4     1573.71     1487.43    119.24 o 
  -5  23   4      536.66      458.46     52.92 o 
  -4  23   4      119.92      122.26     36.41 o 
  -3  23   4      262.56      292.62     46.23 o 
  -2  23   4     1238.99     1244.27     74.50 o 
  -1  23   4     2108.60     1960.19    276.41 o 
   0  23   4     1109.58     1038.91    138.92 o 
   1  23   4       32.12       47.14     19.31 o 
   2  23   4     1392.26     1438.47    116.79 o 
   3  23   4     1470.83     1267.19     74.85 o 
   4  23   4       79.07       85.39     32.04 o 
  -6  24   4       67.63       63.78     52.13 o 
  -5  24   4       83.65       56.57     34.23 o 
  -4  24   4        0.03      -24.59     27.02 o 
  -3  24   4       12.57      -14.42     29.12 o 
  -2  24   4        4.17       12.50     27.44 o 
  -1  24   4       25.70       26.29     29.51 o 
   0  24   4       59.26       24.82     21.51 o 
   1  24   4      518.56      471.73     40.02 o 
   2  24   4       75.33       77.16     22.19 o 
   3  24   4       82.86       79.56     31.96 o 
  -5  25   4     1245.81     1203.56     77.06 o 
  -4  25   4      163.34      184.55     42.35 o 
  -3  25   4      157.06      166.11     40.73 o 
  -2  25   4     1423.22     1610.34     84.51 o 
  -1  25   4     2333.80     2521.26    104.11 o 
   0  25   4      381.69      329.49     36.44 o 
   1  25   4        1.15        3.85     16.92 o 
   2  25   4     1046.47      934.83    144.39 o 
  -4  26   4     1503.41     1660.59     89.50 o 
  -3  26   4     2549.14     2716.30    222.95 o 
  -2  26   4     1181.95     1240.18     84.02 o 
  -1  26   4      137.64      157.98     42.33 o 
   0  26   4     1873.94     1717.93    232.60 o 
   1  26   4     1724.01     1776.03    218.12 o 
  -3  27   4       64.89       39.41     36.59 o 
  -2  27   4      565.49      561.67     75.15 o 
  -1  27   4      389.02      440.48     56.64 o 
   0  27   4        5.46       10.28     32.27 o 
 -11   1   5       91.34       67.80     36.26 o 
 -10   1   5     1214.12     1235.93     73.53 o 
  -9   1   5      395.54      457.98     47.65 o 
  -8   1   5      426.04      480.34     45.88 o 
  -7   1   5      395.72      387.24     38.43 o 
  -6   1   5     8751.46     9813.24    187.72 o 
  -5   1   5     5184.49     5923.77     89.09 o 
  -4   1   5       21.39       40.57      8.58 o 
  -3   1   5     1535.25     1258.18     41.13 o 
  -2   1   5     2613.59     2626.36     65.44 o 
  -1   1   5    14674.27    14705.02    127.22 o 
   0   1   5     2700.31     3092.60    154.42 o 
   1   1   5     1464.27     1644.54     93.24 o 
   2   1   5    16134.78    15017.29   1261.64 o 
   3   1   5     6675.67     5376.31    564.67 o 
   4   1   5       36.38       43.38     13.36 o 
   5   1   5      909.75      718.68     94.14 o 
   6   1   5     1807.64     1459.28    225.33 o 
   7   1   5      223.89      209.39     37.05 o 
 -11   2   5     3231.59     3243.34    119.20 o 
 -10   2   5      958.69      984.41     68.62 o 
  -9   2   5      485.36      563.19     51.12 o 
  -8   2   5     6353.01     7230.49    289.22 o 
  -7   2   5    14855.51    16206.49    316.46 o 
  -6   2   5     5719.65     6470.48    177.26 o 
  -5   2   5     4383.30     4800.46    128.96 o 
  -4   2   5    14866.88    14927.85    329.48 o 
  -3   2   5    20119.57    18824.14    754.51 o 
  -2   2   5     2248.56     1872.59     42.95 o 
  -1   2   5     6835.31     6390.57    281.69 o 
   0   2   5    13558.85    12530.26    624.53 o 
   1   2   5    18319.77    17099.75    826.02 o 
   2   2   5      558.95      521.26     38.05 o 
   3   2   5     2668.15     2094.79    166.90 o 
   4   2   5     4507.68     3652.11    423.78 o 
   5   2   5     1155.00      889.11    101.34 o 
   6   2   5      205.06      161.02     25.05 o 
   7   2   5     1163.71     1031.80    111.18 o 
 -11   3   5        5.91       32.79     36.45 o 
 -10   3   5      819.36      765.09     62.11 o 
  -9   3   5     1193.87     1387.23     96.78 o 
  -8   3   5      934.92     1080.42     71.82 o 
  -7   3   5       40.03       48.90     17.76 o 
  -6   3   5     2451.30     2607.66     55.56 o 
  -5   3   5     5583.35     5949.26    256.16 o 
  -4   3   5     3151.55     3154.61    118.45 o 
  -3   3   5        2.91       12.91      7.52 o 
  -2   3   5    17215.53    15334.87    796.96 o 
  -1   3   5      212.56      387.81     22.65 o 
   0   3   5     1512.83     1469.71     86.54 o 
   1   3   5     1657.02     1794.27    117.92 o 
   2   3   5     1350.96     1269.93     96.10 o 
   3   3   5       88.20       72.45     12.97 o 
   4   3   5       56.08       46.69     13.53 o 
   5   3   5      270.01      233.06     26.10 o 
   6   3   5     1181.53     1076.37    101.33 o 
   7   3   5      289.21      263.30     49.71 o 
 -11   4   5       12.03       -7.21     31.31 o 
 -10   4   5      155.73      134.27     37.02 o 
  -9   4   5      167.93      188.24     66.55 o 
  -8   4   5      256.97      264.53     37.81 o 
  -7   4   5      962.10     1095.14     81.13 o 
  -6   4   5     1376.20     1464.71     56.20 o 
  -5   4   5      965.98     1112.65     92.58 o 
  -4   4   5      328.58      326.78     15.24 o 
  -3   4   5    10399.47    10816.09    732.61 o 
  -2   4   5        0.91        0.80      7.02 o 
  -1   4   5       16.79       25.31      9.02 o 
   0   4   5      948.37     1192.55     71.24 o 
   1   4   5      657.64      630.85     24.32 o 
   2   4   5      480.40      459.66     37.70 o 
   3   4   5      602.10      526.31     25.03 o 
   4   4   5     1130.18     1160.20     90.33 o 
   5   4   5       16.18        4.30     14.93 o 
   6   4   5      241.34      239.39     29.01 o 
   7   4   5        3.18        9.03     17.24 o 
 -11   5   5       67.09       46.52     36.05 o 
 -10   5   5      810.03      804.60     62.15 o 
  -9   5   5      239.24      286.83     41.48 o 
  -8   5   5      184.98      180.77     33.24 o 
  -7   5   5      163.51      141.67     22.16 o 
  -6   5   5        8.99        0.82     13.94 o 
  -5   5   5     2173.32     2182.91    162.23 o 
  -4   5   5     2306.58     2269.13    220.72 o 
  -3   5   5        6.17       15.31      7.89 o 
  -2   5   5       61.97      154.34     11.52 o 
  -1   5   5     4712.06     4053.56    154.78 o 
   0   5   5     1525.23     1340.28     57.02 o 
   1   5   5     5850.14     5419.04    307.71 o 
   2   5   5     2318.79     2018.52    141.72 o 
   3   5   5       43.52       30.56     14.33 o 
   4   5   5      884.12      757.77     46.49 o 
   5   5   5     1368.65     1324.93     86.15 o 
   6   5   5      151.54      134.82     24.69 o 
   7   5   5       15.13        2.38     17.76 o 
 -11   6   5      365.86      411.56     55.05 o 
 -10   6   5       59.03       50.84     33.56 o 
  -9   6   5        2.13      -12.94     23.53 o 
  -8   6   5      619.95      668.90     39.50 o 
  -7   6   5     3235.10     3417.81    147.23 o 
  -6   6   5      717.33      722.08     41.83 o 
  -5   6   5     1598.19     1566.38    114.43 o 
  -4   6   5     5104.28     5626.26    620.32 o 
  -3   6   5      761.96      795.46     81.61 o 
  -2   6   5      888.30      836.88     49.39 o 
  -1   6   5      722.10      804.86     35.30 o 
   0   6   5     3605.97     3397.29    201.40 o 
   1   6   5       96.08       69.48     12.26 o 
   2   6   5      370.14      332.26     17.49 o 
   3   6   5     1100.57     1074.49     75.64 o 
   4   6   5       21.18       34.64     17.02 o 
   5   6   5      356.97      347.34     32.85 o 
   6   6   5      112.02       92.38     22.26 o 
   7   6   5      394.11      359.75     44.70 o 
 -11   7   5       34.73       10.24     32.84 o 
 -10   7   5        1.74      -26.02     26.02 o 
  -9   7   5       56.22       69.81     31.92 o 
  -8   7   5      152.56      144.86     24.57 o 
  -7   7   5       58.71       47.63     20.48 o 
  -6   7   5      157.74      166.06     22.19 o 
  -5   7   5        7.86        8.66     13.40 o 
  -4   7   5      880.61      810.31    112.41 o 
  -3   7   5     1039.58     1137.95    102.24 o 
  -2   7   5     1266.41     1820.39    114.13 o 
  -1   7   5       70.45       91.79     10.23 o 
   0   7   5       52.92       68.74      8.46 o 
   1   7   5       38.68       21.94     10.47 o 
   2   7   5       12.06        7.49     11.05 o 
   3   7   5       40.32       47.85     15.21 o 
   4   7   5      596.90      579.67     36.00 o 
   5   7   5      322.28      293.90     29.51 o 
   6   7   5      143.12      129.55     24.57 o 
   7   7   5       87.33       89.45     30.07 o 
 -11   8   5      139.88      163.77     43.30 o 
 -10   8   5      475.38      471.89     53.23 o 
  -9   8   5      477.24      523.49     51.32 o 
  -8   8   5       82.82       73.09     22.17 o 
  -7   8   5     1956.03     2042.81    108.44 o 
  -6   8   5     1249.30     1411.83    111.07 o 
  -5   8   5       94.03      112.88     23.57 o 
  -4   8   5      878.07      827.99    112.69 o 
  -3   8   5     4157.20     4196.17    334.61 o 
  -2   8   5       77.98       67.95      9.99 o 
  -1   8   5     1120.71     1328.14    116.36 o 
   0   8   5     4720.13     5007.11    263.76 o 
   1   8   5     1245.37     1340.49     85.41 o 
   2   8   5       30.79       34.19     12.86 o 
   3   8   5      145.83      145.61     18.79 o 
   4   8   5      644.99      656.24     38.26 o 
   5   8   5       81.30       66.58     19.82 o 
   6   8   5       27.19       31.48     18.75 o 
   7   8   5        3.33        0.96     22.38 o 
 -11   9   5      113.23      151.86     42.61 o 
 -10   9   5      228.90      204.05     63.78 o 
  -9   9   5       79.91       66.37     29.68 o 
  -8   9   5       94.10      124.40     24.39 o 
  -7   9   5      534.90      577.28     43.28 o 
  -6   9   5      758.75      667.08     46.04 o 
  -5   9   5      520.68      591.95     67.94 o 
  -4   9   5      351.64      346.11     77.09 o 
  -3   9   5      277.59      316.52     32.13 o 
  -2   9   5      243.49      233.46     18.65 o 
  -1   9   5      371.13      382.63     28.73 o 
   0   9   5     2870.97     2582.54    141.59 o 
   1   9   5       22.55       25.99     11.48 o 
   2   9   5     1343.00     1410.22     93.58 o 
   3   9   5      219.61      216.67     21.62 o 
   4   9   5      520.17      526.35     35.00 o 
   5   9   5      425.82      417.01     34.51 o 
   6   9   5      293.86      349.71     34.90 o 
   7   9   5        8.13        5.66     22.98 o 
 -10  10   5      375.51      332.23     48.90 o 
  -9  10   5       20.34       13.19     20.80 o 
  -8  10   5      104.69      107.70     25.06 o 
  -7  10   5     1694.65     1738.84    124.36 o 
  -6  10   5     1336.93     1454.68    102.49 o 
  -5  10   5     2376.97     2628.04    171.37 o 
  -4  10   5     1024.26     1019.08    111.96 o 
  -3  10   5     2658.33     2467.81    188.15 o 
  -2  10   5      252.71      283.97     25.78 o 
  -1  10   5     1603.41     1743.84    156.79 o 
   0  10   5     1690.99     1556.30    101.26 o 
   1  10   5     1395.26     1222.59     68.20 o 
   2  10   5      545.76      538.45     47.57 o 
   3  10   5     2304.85     2286.90    164.34 o 
   4  10   5      858.75      796.39     42.06 o 
   5  10   5      193.68      175.59     25.81 o 
   6  10   5       46.63       49.38     25.66 o 
   7  10   5      336.69      372.90     48.16 o 
 -10  11   5      586.29      544.06     56.93 o 
  -9  11   5      790.95      831.22     48.09 o 
  -8  11   5        3.66       10.01     19.15 o 
  -7  11   5       31.13       33.84     19.50 o 
  -6  11   5     4132.58     4315.30    344.32 o 
  -5  11   5     4352.10     4656.09    311.30 o 
  -4  11   5        3.76       -2.87     14.01 o 
  -3  11   5     3420.88     3758.28    242.80 o 
  -2  11   5    14756.47    15940.72   1027.01 o 
  -1  11   5       12.16        7.02     11.76 o 
   0  11   5      169.92      192.87     17.96 o 
   1  11   5     4624.01     4620.17    236.07 o 
   2  11   5      293.37      291.75     23.01 o 
   3  11   5        6.55       22.71     14.66 o 
   4  11   5      197.46      156.94     24.12 o 
   5  11   5      456.14      419.19     35.94 o 
   6  11   5      327.34      301.74     42.16 o 
   7  11   5      130.68      179.75     38.03 o 
 -10  12   5       81.46       81.86     35.70 o 
  -9  12   5       23.54       35.49     22.95 o 
  -8  12   5      181.94      196.75     28.56 o 
  -7  12   5      567.33      577.39     43.65 o 
  -6  12   5      816.55      848.41     74.21 o 
  -5  12   5     1479.03     1601.66    125.75 o 
  -4  12   5      422.43      461.35     31.05 o 
  -3  12   5      689.74      809.24     36.48 o 
  -2  12   5     4710.17     5496.82    361.16 o 
  -1  12   5     6351.32     6312.80    264.75 o 
   0  12   5       20.49       11.43     11.19 o 
   1  12   5      189.44      163.93     18.76 o 
   2  12   5        0.68        0.51     13.15 o 
   3  12   5      282.24      285.59     28.25 o 
   4  12   5        0.62       -6.93     14.70 o 
   5  12   5      277.60      277.74     31.66 o 
   6  12   5       81.41      100.05     30.63 o 
 -10  13   5      449.14      425.38     82.08 o 
  -9  13   5      650.30      664.78     46.07 o 
  -8  13   5      127.38       84.64     24.20 o 
  -7  13   5      107.79      116.92     21.20 o 
  -6  13   5     2852.27     2933.13    159.38 o 
  -5  13   5     3615.19     3829.30    262.01 o 
  -4  13   5       78.07       82.70     20.36 o 
  -3  13   5     1500.18     1513.86     95.82 o 
  -2  13   5     9755.56     9474.14    527.60 o 
  -1  13   5     6364.73     6560.26    357.80 o 
   0  13   5      806.67      792.74     56.59 o 
   1  13   5      249.01      232.84     22.01 o 
   2  13   5     3281.00     3354.03    242.15 o 
   3  13   5     2775.01     2835.19    202.20 o 
   4  13   5      239.95      255.45     29.19 o 
   5  13   5      626.21      592.54     42.36 o 
   6  13   5     1664.46     1439.51     80.92 o 
 -10  14   5      424.86      454.77     80.97 o 
  -9  14   5      263.96      277.83     35.42 o 
  -8  14   5      763.38      757.86     39.07 o 
  -7  14   5     4012.29     3882.91    214.29 o 
  -6  14   5     1811.90     1816.82    115.91 o 
  -5  14   5     1210.53     1289.29     90.88 o 
  -4  14   5    11138.27    11852.24    707.96 o 
  -3  14   5    15331.29    15183.83    958.03 o 
  -2  14   5      291.03      296.97     24.49 o 
  -1  14   5     3649.11     3568.80    266.94 o 
   0  14   5     9682.17     8837.24    673.85 o 
   1  14   5     5279.33     5081.88    394.64 o 
   2  14   5      206.69      221.29     23.61 o 
   3  14   5      765.03      776.98     47.79 o 
   4  14   5     3270.72     3060.59    165.96 o 
   5  14   5     2833.52     2518.16    143.64 o 
   6  14   5        2.58       -5.24     23.27 o 
  -9  15   5     1182.71     1165.28     73.35 o 
  -8  15   5      609.21      603.15     37.01 o 
  -7  15   5       72.71       72.34     20.17 o 
  -6  15   5     3116.65     3144.03    163.62 o 
  -5  15   5     4200.70     4457.90    288.77 o 
  -4  15   5     1847.29     2152.87     93.84 o 
  -3  15   5      349.24      347.82     37.20 o 
  -2  15   5     8185.04     7407.62    618.86 o 
  -1  15   5     2891.93     2856.96    247.01 o 
   0  15   5       17.79       16.37     13.89 o 
   1  15   5     1089.00     1068.45     69.72 o 
   2  15   5     4108.29     4022.76    319.64 o 
   3  15   5      279.73      296.64     26.37 o 
   4  15   5        9.04       -1.00     16.07 o 
   5  15   5      349.39      312.78     43.30 o 
   6  15   5     1367.87     1258.35     79.01 o 
  -9  16   5       11.62       -1.35     28.91 o 
  -8  16   5        4.33       -7.85     20.31 o 
  -7  16   5        5.47       -6.10     16.55 o 
  -6  16   5      117.00      112.82     24.21 o 
  -5  16   5      283.65      272.51     36.26 o 
  -4  16   5      335.05      369.25     31.66 o 
  -3  16   5       53.01       68.55     26.86 o 
  -2  16   5      905.16      803.88     91.18 o 
  -1  16   5      820.60      844.34     41.12 o 
   0  16   5       76.35       89.62     17.45 o 
   1  16   5      162.71      126.27     19.38 o 
   2  16   5      130.91      150.24     21.36 o 
   3  16   5        0.49       -3.72     14.17 o 
   4  16   5       36.67       28.35     19.14 o 
   5  16   5       30.21       13.03     23.92 o 
   6  16   5      100.89       96.96     35.02 o 
  -9  17   5      688.04      738.89     95.67 o 
  -8  17   5      195.09      163.62     30.85 o 
  -7  17   5       31.01       20.94     17.92 o 
  -6  17   5      703.21      813.79     50.54 o 
  -5  17   5     2569.72     2802.83    117.23 o 
  -4  17   5      844.75      880.15     56.85 o 
  -3  17   5      778.33      883.47     56.04 o 
  -2  17   5     2012.80     1890.46    230.76 o 
  -1  17   5     4064.36     3792.24    377.28 o 
   0  17   5      573.43      594.36     52.11 o 
   1  17   5     2481.26     2476.12    212.93 o 
   2  17   5     1150.50     1290.51    142.33 o 
   3  17   5      437.12      476.84     41.59 o 
   4  17   5       17.55       23.80     18.83 o 
   5  17   5      993.68      902.14     66.50 o 
  -9  18   5        7.14        5.27     29.77 o 
  -8  18   5     2091.51     2053.81     94.61 o 
  -7  18   5     2116.54     2201.56     73.49 o 
  -6  18   5      931.08     1013.59     50.45 o 
  -5  18   5       59.91       88.07     29.59 o 
  -4  18   5     1835.61     1843.81     77.57 o 
  -3  18   5     4227.41     4420.65    114.30 o 
  -2  18   5      847.97      683.00    102.68 o 
  -1  18   5     1718.53     1691.38    260.04 o 
   0  18   5     2595.86     2501.59    258.88 o 
   1  18   5     1468.62     1476.68    126.24 o 
   2  18   5      191.98      208.96     24.58 o 
   3  18   5     1309.53     1362.79    127.68 o 
   4  18   5     1211.34     1176.23     71.32 o 
   5  18   5      306.19      262.65     42.75 o 
  -8  19   5      371.11      392.60     52.14 o 
  -7  19   5        2.11        3.76     21.84 o 
  -6  19   5      819.20      935.76     50.71 o 
  -5  19   5      940.03      985.48     62.13 o 
  -4  19   5      979.63     1046.25     63.52 o 
  -3  19   5       44.07       47.92     27.42 o 
  -2  19   5     1235.04     1417.93     69.99 o 
  -1  19   5      628.81      661.49    102.13 o 
   0  19   5      501.09      435.25     51.07 o 
   1  19   5       19.09       22.34     15.70 o 
   2  19   5     1833.52     1799.29    152.25 o 
   3  19   5      742.77      781.64     62.28 o 
   4  19   5       17.88       13.02     22.34 o 
   5  19   5      245.44      194.92     40.18 o 
  -8  20   5      403.64      363.05     50.18 o 
  -7  20   5        0.60       -4.79     21.63 o 
  -6  20   5        6.19       -0.30     26.90 o 
  -5  20   5      144.64      126.14     34.57 o 
  -4  20   5      810.45      740.26     57.37 o 
  -3  20   5       24.21       32.14     26.08 o 
  -2  20   5      247.34      223.03     39.16 o 
  -1  20   5       11.18       10.95     16.78 o 
   0  20   5      242.41      262.77     39.63 o 
   1  20   5     1105.24      942.38     90.86 o 
   2  20   5     1251.69     1156.21    100.30 o 
   3  20   5       10.17       -7.97     16.05 o 
   4  20   5        1.33        6.12     23.05 o 
  -7  21   5     1446.00     1352.61     79.32 o 
  -6  21   5      405.15      406.30     49.51 o 
  -5  21   5       35.72       26.15     27.81 o 
  -4  21   5       90.67       98.41     32.52 o 
  -3  21   5      894.92      901.38     77.64 o 
  -2  21   5      345.34      362.69     44.69 o 
  -1  21   5      262.52      234.63     38.16 o 
   0  21   5        9.23        5.33     18.77 o 
   1  21   5      162.78      134.74     22.43 o 
   2  21   5       42.31        6.95     16.16 o 
   3  21   5       84.88       79.39     21.99 o 
   4  21   5      109.36       78.24     32.35 o 
  -7  22   5      198.76      143.94     45.48 o 
  -6  22   5      148.61      162.24     38.45 o 
  -5  22   5      913.15      817.55     68.77 o 
  -4  22   5      274.85      178.41     38.22 o 
  -3  22   5       32.99       48.96     30.13 o 
  -2  22   5       46.61       57.10     31.34 o 
  -1  22   5       27.62       36.94     20.84 o 
   0  22   5      108.18       73.06     23.46 o 
   1  22   5      435.28      355.81     44.67 o 
   2  22   5      133.85      119.70     24.23 o 
   3  22   5       24.55       -0.40     21.03 o 
  -6  23   5       79.37       45.09     33.91 o 
  -5  23   5      105.03       88.92     35.02 o 
  -4  23   5        1.35      -13.61     25.68 o 
  -3  23   5       64.95      112.65     37.02 o 
  -2  23   5       38.01       41.21     31.92 o 
  -1  23   5       31.73       30.27     29.98 o 
   0  23   5       18.27       15.79     19.24 o 
   1  23   5        0.20       -5.72     14.91 o 
   2  23   5        9.17       14.83     18.08 o 
   3  23   5       14.79       26.42     21.62 o 
  -6  24   5      498.71      438.40     54.47 o 
  -5  24   5      181.34      208.19     43.81 o 
  -4  24   5       10.94       20.36     31.94 o 
  -3  24   5       10.35       10.17     29.95 o 
  -2  24   5       33.11       34.27     32.27 o 
  -1  24   5        6.71       -5.06     28.50 o 
   0  24   5        3.51      -15.43     18.18 o 
   1  24   5        0.97        5.86     17.52 o 
   2  24   5       36.65       33.61     20.50 o 
  -5  25   5      304.26      219.34     44.80 o 
  -4  25   5      318.30      246.53     47.05 o 
  -3  25   5        2.95       12.48     30.98 o 
  -2  25   5      651.12      557.35     58.73 o 
  -1  25   5      686.60      707.89     64.10 o 
   0  25   5       54.26       63.91     25.42 o 
   1  25   5      129.96       70.23     26.62 o 
  -4  26   5     1655.46     1667.34     92.54 o 
  -3  26   5     1237.60     1166.53     79.80 o 
  -2  26   5       18.64       28.15     33.05 o 
  -1  26   5      497.20      449.54     66.83 o 
   0  26   5     1299.75     1178.64     79.20 o 
  -2  27   5     1576.26     1711.62     93.09 o 
 -11   0   6      538.25      572.90     84.30 o 
 -10   0   6     1854.24     2003.76    127.00 o 
  -9   0   6      606.66      588.98     73.21 o 
  -8   0   6     1321.22     1383.72     97.05 o 
  -7   0   6     8263.80     8876.33    205.20 o 
  -6   0   6     3579.86     3780.35     70.68 o 
  -5   0   6      589.98      625.43     52.41 o 
  -4   0   6       84.62      110.96     16.38 o 
  -3   0   6    31328.63    27314.47    239.03 o 
  -2   0   6     6087.66     5786.11    117.57 o 
  -1   0   6     1833.49     1960.50     76.53 o 
   0   0   6      385.63      477.03     57.96 o 
   1   0   6      237.53      194.38     23.33 o 
   2   0   6      228.00      192.88     24.19 o 
   3   0   6       82.90       80.07     20.60 o 
   4   0   6        9.36       17.38     16.78 o 
   5   0   6        3.63       -3.55     15.53 o 
   6   0   6      349.62      368.81     61.01 o 
   7   0   6        0.52        3.88     34.94 o 
 -11   1   6      123.18       84.53     39.98 o 
 -10   1   6       59.79       55.96     31.92 o 
  -9   1   6      419.36      404.63     45.69 o 
  -8   1   6      432.16      457.49     44.70 o 
  -7   1   6      196.15      228.09     41.87 o 
  -6   1   6     1254.89     1370.51     40.61 o 
  -5   1   6     1554.17     1535.54     31.45 o 
  -4   1   6      954.21     1082.09     26.67 o 
  -3   1   6        6.50        5.22      9.60 o 
  -2   1   6     3865.64     3756.99     67.40 o 
  -1   1   6    12976.59    12837.67    132.52 o 
   0   1   6     1421.57     1746.97     74.93 o 
   1   1   6        3.24       12.48      6.99 o 
   2   1   6     4456.36     3945.82    261.28 o 
   3   1   6      910.37      858.71     56.67 o 
   4   1   6        1.95        1.10     11.11 o 
   5   1   6        0.60       -2.51     14.09 o 
   6   1   6      444.13      415.04     57.96 o 
   7   1   6       62.50       65.96     29.20 o 
 -11   2   6      155.52      137.14     40.08 o 
 -10   2   6       33.11       26.03     30.58 o 
  -9   2   6      324.52      377.00     44.58 o 
  -8   2   6      211.84      207.79     35.49 o 
  -7   2   6     2554.67     2741.22     83.71 o 
  -6   2   6      400.07      435.35     27.49 o 
  -5   2   6     1049.95     1162.24     34.66 o 
  -4   2   6    13746.68    13591.59    460.64 o 
  -3   2   6     7284.62     7206.90    199.63 o 
  -2   2   6      868.18      795.79     33.48 o 
  -1   2   6     4271.31     4224.43    218.05 o 
   0   2   6     7982.86     8681.52    483.65 o 
   1   2   6     1447.06     1584.04     89.02 o 
   2   2   6        5.89       18.83      9.13 o 
   3   2   6      806.65      682.85     61.72 o 
   4   2   6      312.00      274.04     30.21 o 
   5   2   6       43.64       30.55     16.18 o 
   6   2   6        0.49       -5.08     14.99 o 
   7   2   6        1.94        7.73     23.88 o 
 -11   3   6      775.38      756.09     78.75 o 
 -10   3   6     2045.70     2024.26     89.99 o 
  -9   3   6      522.79      602.99     52.92 o 
  -8   3   6      676.86      765.30     54.11 o 
  -7   3   6     1631.96     1750.86     67.71 o 
  -6   3   6     2662.98     2692.42     97.16 o 
  -5   3   6     1457.53     1779.79     52.94 o 
  -4   3   6     1863.97     1843.03     85.78 o 
  -3   3   6     6402.14     5848.74    280.93 o 
  -2   3   6     1320.86     1403.31     43.17 o 
  -1   3   6      396.77      486.08     35.22 o 
   0   3   6     6823.73     6953.97    350.38 o 
   1   3   6     5044.12     4854.84    223.49 o 
   2   3   6       68.82       63.46     11.09 o 
   3   3   6       55.97       72.71     13.92 o 
   4   3   6      427.22      396.29     37.97 o 
   5   3   6      138.90      161.69     24.30 o 
   6   3   6      110.04       99.98     24.35 o 
   7   3   6       41.77       44.96     27.38 o 
 -11   4   6       18.43       10.87     31.98 o 
 -10   4   6      298.18      335.22     48.06 o 
  -9   4   6     1452.99     1431.76     74.25 o 
  -8   4   6      823.98      909.74     57.40 o 
  -7   4   6      131.11      140.65     21.74 o 
  -6   4   6     5211.89     5033.61    245.60 o 
  -5   4   6     6455.11     6222.64    357.01 o 
  -4   4   6      158.98      163.57     20.74 o 
  -3   4   6     3776.41     3502.24    183.80 o 
  -2   4   6    15617.01    13452.35    650.82 o 
  -1   4   6     5203.10     5060.53    229.37 o 
   0   4   6     1113.00     1111.60     64.17 o 
   1   4   6     1084.91      870.76    107.46 o 
   2   4   6     1222.03     1100.93     78.94 o 
   3   4   6      215.56      203.84     23.89 o 
   4   4   6      205.64      177.02     23.25 o 
   5   4   6      385.10      430.39     46.79 o 
   6   4   6      416.47      395.58     46.76 o 
   7   4   6       88.34       79.86     23.90 o 
 -11   5   6        1.68        1.51     32.27 o 
 -10   5   6      467.75      436.09     50.34 o 
  -9   5   6      908.62      957.41     73.48 o 
  -8   5   6        4.68        5.28     23.66 o 
  -7   5   6       22.29       36.57     18.67 o 
  -6   5   6     2001.78     2231.63    110.57 o 
  -5   5   6     1156.18     1002.51     57.73 o 
  -4   5   6      580.40      487.35     44.22 o 
  -3   5   6     1036.40     1233.94    101.04 o 
  -2   5   6    10895.61    10985.65    403.21 o 
  -1   5   6     1732.70     1506.01     90.00 o 
   0   5   6      707.83      632.83     50.19 o 
   1   5   6     3267.79     3419.36    209.17 o 
   2   5   6     1839.61     1894.79    174.51 o 
   3   5   6     1094.53     1051.13     79.57 o 
   4   5   6        1.38        0.32     13.79 o 
   5   5   6      789.72      721.18     78.25 o 
   6   5   6      683.43      656.91     61.77 o 
   7   5   6      198.49      194.55     31.87 o 
 -11   6   6     2608.62     2626.83    109.15 o 
 -10   6   6      765.62      865.55     64.69 o 
  -9   6   6     1878.38     1916.49    150.57 o 
  -8   6   6     6530.48     6896.96    602.57 o 
  -7   6   6     6503.35     6852.40    345.41 o 
  -6   6   6      516.08      614.40     33.97 o 
  -5   6   6     4537.59     4588.35    379.62 o 
  -4   6   6    13480.42    11921.55   1151.01 o 
  -3   6   6     4568.86     4329.60    337.49 o 
  -2   6   6      207.60      228.80     16.96 o 
  -1   6   6     7909.60     7630.40    312.22 o 
   0   6   6    13795.20    12421.05    715.00 o 
   1   6   6      896.43      937.51     50.10 o 
   2   6   6      534.98      556.01     45.87 o 
   3   6   6     4390.54     4584.03    444.27 o 
   4   6   6     1137.54      999.10     83.60 o 
   5   6   6       43.85       44.17     19.16 o 
   6   6   6      614.27      582.15     51.68 o 
   7   6   6      872.49      751.13    130.61 o 
 -11   7   6       91.81       72.70     36.54 o 
 -10   7   6     1379.46     1483.51     81.86 o 
  -9   7   6     1494.53     1503.67     77.37 o 
  -8   7   6     1423.65     1571.27     73.96 o 
  -7   7   6      218.86      254.34     33.15 o 
  -6   7   6     6285.95     6541.43    516.59 o 
  -5   7   6     2944.21     3246.99    289.50 o 
  -4   7   6     1476.85     1253.11    140.33 o 
  -3   7   6     3966.02     3893.73    191.21 o 
  -2   7   6     3124.23     3185.17    161.01 o 
  -1   7   6     2758.48     2919.32    117.59 o 
   0   7   6     1593.38     1583.03    112.31 o 
   1   7   6     4962.91     4725.32    288.86 o 
   2   7   6     4711.85     4783.53    381.39 o 
   3   7   6      287.33      345.51     42.58 o 
   4   7   6     1912.15     1729.46    127.27 o 
   5   7   6      980.80     1029.49    105.85 o 
   6   7   6      678.40      641.53     60.03 o 
   7   7   6        0.53        1.30     20.91 o 
 -11   8   6       29.56       41.44     35.02 o 
 -10   8   6        0.04       -2.37     29.06 o 
  -9   8   6      213.81      185.03     36.87 o 
  -8   8   6      292.45      336.08     31.81 o 
  -7   8   6       14.68        3.92     18.46 o 
  -6   8   6      244.78      219.78     24.89 o 
  -5   8   6      103.02       78.78     22.94 o 
  -4   8   6      233.27      196.30     24.44 o 
  -3   8   6      299.55      421.71     42.17 o 
  -2   8   6      150.91      145.78     18.79 o 
  -1   8   6      529.32      681.72     40.30 o 
   0   8   6      997.94      985.01     64.28 o 
   1   8   6      175.30      149.89     17.19 o 
   2   8   6      672.38      745.30     64.66 o 
   3   8   6      143.42      131.00     18.83 o 
   4   8   6       11.95       21.20     16.47 o 
   5   8   6      104.62      136.46     24.83 o 
   6   8   6      149.82      148.14     27.17 o 
 -11   9   6      314.97      343.93     62.95 o 
 -10   9   6     1537.26     1593.11     84.00 o 
  -9   9   6      607.37      558.85     52.61 o 
  -8   9   6       60.81       66.85     22.87 o 
  -7   9   6     1302.89     1311.72    103.12 o 
  -6   9   6     5109.70     5408.32    449.65 o 
  -5   9   6     4370.18     5034.22    398.76 o 
  -4   9   6     1603.33     1583.46    195.19 o 
  -3   9   6     4440.76     4486.94    323.87 o 
  -2   9   6     4648.76     5313.94    413.47 o 
  -1   9   6     1951.96     2061.12     81.23 o 
   0   9   6      174.99      145.88     16.42 o 
   1   9   6     3299.11     3137.57    179.31 o 
   2   9   6     3147.81     3249.61    245.66 o 
   3   9   6       80.61       72.86     16.88 o 
   4   9   6      149.87      136.15     23.44 o 
   5   9   6     1744.86     1549.06     94.40 o 
   6   9   6      522.71      486.60     63.22 o 
 -10  10   6       18.48       18.95     31.50 o 
  -9  10   6     1013.82     1056.85     67.03 o 
  -8  10   6     3466.14     3585.94    160.94 o 
  -7  10   6     2396.20     2519.32    201.49 o 
  -6  10   6       37.84       40.99     19.34 o 
  -5  10   6     5078.81     5695.44    519.38 o 
  -4  10   6     1921.09     2089.51    170.15 o 
  -3  10   6     4737.35     5000.41    351.70 o 
  -2  10   6        9.15       14.40      9.86 o 
  -1  10   6     1398.07     1398.20     79.49 o 
   0  10   6     4004.68     3669.77    228.94 o 
   1  10   6     5493.44     5118.47    344.37 o 
   2  10   6      718.02      837.73     67.56 o 
   3  10   6       81.98       85.63     17.52 o 
   4  10   6     1823.45     1712.59    117.65 o 
   5  10   6      547.63      527.71     39.77 o 
   6  10   6        6.62        6.20     22.53 o 
 -10  11   6      287.90      265.49     44.04 o 
  -9  11   6      237.20      219.41     31.57 o 
  -8  11   6      240.22      253.79     37.86 o 
  -7  11   6       31.61       26.14     20.67 o 
  -6  11   6      394.71      452.24     39.03 o 
  -5  11   6      641.78      716.35     73.55 o 
  -4  11   6     2172.11     2468.10    219.25 o 
  -3  11   6      220.23      246.00     31.46 o 
  -2  11   6     3203.16     3419.79    160.49 o 
  -1  11   6     2786.83     2941.54    180.01 o 
   0  11   6      171.79      169.88     24.09 o 
   1  11   6      211.79      230.18     21.68 o 
   2  11   6     2651.92     2759.93    211.48 o 
   3  11   6     1412.08     1389.28     99.99 o 
   4  11   6      125.43       94.53     22.03 o 
   5  11   6       11.87       20.26     18.08 o 
   6  11   6     1021.78      973.02     68.11 o 
 -10  12   6      190.52      132.77     38.73 o 
  -9  12   6      266.77      290.98     34.50 o 
  -8  12   6       18.72        2.73     19.63 o 
  -7  12   6      430.80      390.13     33.94 o 
  -6  12   6      346.25      364.70     31.66 o 
  -5  12   6     2085.15     2486.83    192.42 o 
  -4  12   6       24.93       38.20     17.18 o 
  -3  12   6     1390.47     1660.01    112.58 o 
  -2  12   6     2064.40     2135.54    116.78 o 
  -1  12   6      103.61      149.37     20.53 o 
   0  12   6      273.50      278.53     22.64 o 
   1  12   6     2007.45     2015.71    180.67 o 
   2  12   6      821.72      902.02     70.44 o 
   3  12   6      338.71      331.36     44.91 o 
   4  12   6       34.33       52.71     20.32 o 
   5  12   6        4.70        3.52     17.24 o 
   6  12   6       74.72       67.78     30.38 o 
 -10  13   6       50.54       10.28     32.37 o 
  -9  13   6       23.01       23.23     23.53 o 
  -8  13   6       30.98       22.48     21.18 o 
  -7  13   6      615.85      629.39     50.19 o 
  -6  13   6     1849.68     1826.18    112.84 o 
  -5  13   6        1.88      -16.38     17.24 o 
  -4  13   6      877.35     1051.69     80.96 o 
  -3  13   6     3261.22     3023.45    194.82 o 
  -2  13   6     2454.93     2464.40    201.10 o 
  -1  13   6      117.77      135.86     19.99 o 
   0  13   6     1732.70     1711.62    128.32 o 
   1  13   6     1893.80     1831.77    150.89 o 
   2  13   6       86.79      101.29     18.87 o 
   3  13   6       17.21       27.53     14.90 o 
   4  13   6      150.14      137.84     25.43 o 
   5  13   6      676.78      733.01     91.59 o 
   6  13   6       50.78       70.99     30.59 o 
 -10  14   6       58.94       32.72     53.24 o 
  -9  14   6       16.76       21.96     19.28 o 
  -8  14   6      200.39      237.14     26.44 o 
  -7  14   6     1317.64     1261.76     70.83 o 
  -6  14   6      278.96      274.96     30.49 o 
  -5  14   6       21.62       52.95     20.77 o 
  -4  14   6      745.02      824.56     58.46 o 
  -3  14   6     1045.20     1026.34     55.68 o 
  -2  14   6        3.15       20.01     14.86 o 
  -1  14   6      166.41      136.82     21.35 o 
   0  14   6      612.58      695.69     69.80 o 
   1  14   6     1084.18     1127.47     71.64 o 
   2  14   6        0.69       -5.00     12.62 o 
   3  14   6      180.70      201.21     24.44 o 
   4  14   6       47.83       42.72     20.80 o 
   5  14   6       17.45       13.08     19.84 o 
  -9  15   6      369.44      423.89     35.05 o 
  -8  15   6      399.59      392.33     32.20 o 
  -7  15   6      421.01      397.77     30.42 o 
  -6  15   6      137.35      129.55     25.25 o 
  -5  15   6       94.77      113.27     23.89 o 
  -4  15   6     3095.66     3166.94     95.03 o 
  -3  15   6     2750.73     2634.40     85.49 o 
  -2  15   6       33.14        6.54     14.87 o 
  -1  15   6      252.62      269.59     29.53 o 
   0  15   6     2139.25     1880.88    192.68 o 
   1  15   6       30.36       10.55     14.04 o 
   2  15   6      451.31      429.59     38.82 o 
   3  15   6      285.58      330.70     49.95 o 
   4  15   6        4.30        0.25     17.40 o 
   5  15   6        5.31       -6.61     20.39 o 
  -9  16   6      702.99      669.37     48.38 o 
  -8  16   6      129.92      151.26     25.46 o 
  -7  16   6      130.45      135.00     22.78 o 
  -6  16   6     2643.98     2567.90    112.00 o 
  -5  16   6     2551.34     2579.23    118.48 o 
  -4  16   6       23.07        4.10     22.53 o 
  -3  16   6     1454.65     1429.66     68.36 o 
  -2  16   6     2870.78     2425.68    238.07 o 
  -1  16   6      918.15      898.60     74.60 o 
   0  16   6       14.56        9.34     12.97 o 
   1  16   6     1445.92     1325.41     99.18 o 
   2  16   6     1101.23     1022.16     80.06 o 
   3  16   6      555.78      599.39     47.51 o 
   4  16   6        2.51       -4.10     17.68 o 
   5  16   6      534.81      483.78     53.53 o 
  -9  17   6       53.57       34.89     25.81 o 
  -8  17   6      482.23      528.12     37.02 o 
  -7  17   6      135.79       90.69     21.71 o 
  -6  17   6       20.91        5.07     19.93 o 
  -5  17   6      985.06     1025.13     62.51 o 
  -4  17   6      495.11      501.24     46.25 o 
  -3  17   6      127.20      101.47     29.17 o 
  -2  17   6      595.11      553.01     75.54 o 
  -1  17   6     2202.64     2051.87    215.59 o 
   0  17   6      466.13      430.98     45.95 o 
   1  17   6      207.81      196.87     23.06 o 
   2  17   6      817.17      781.33     71.80 o 
   3  17   6     1032.59     1071.26     75.89 o 
   4  17   6      337.78      366.49     37.34 o 
   5  17   6       27.76       32.28     26.04 o 
  -9  18   6        5.69       34.91     32.49 o 
  -8  18   6      674.29      702.79     58.85 o 
  -7  18   6     1022.13     1100.19     59.96 o 
  -6  18   6       78.02       59.24     30.69 o 
  -5  18   6     1536.67     1516.16     74.97 o 
  -4  18   6     2205.01     2396.45     94.28 o 
  -3  18   6      279.43      392.85     42.88 o 
  -2  18   6        7.16       11.67     23.88 o 
  -1  18   6     1636.10     1537.50    212.78 o 
   0  18   6      899.60      924.84    105.42 o 
   1  18   6      112.00      114.74     20.59 o 
   2  18   6      599.79      573.09     71.40 o 
   3  18   6     1533.55     1683.58    160.42 o 
   4  18   6      502.34      470.15     46.63 o 
  -8  19   6      135.55      147.88     31.92 o 
  -7  19   6     1184.70     1126.56     56.03 o 
  -6  19   6      329.58      301.42     43.00 o 
  -5  19   6       40.78       51.68     28.58 o 
  -4  19   6      414.91      456.61     47.82 o 
  -3  19   6       13.64      -14.45     22.55 o 
  -2  19   6      666.85      772.46     56.06 o 
  -1  19   6      137.49      121.90     23.13 o 
   0  19   6      191.68      202.52     27.50 o 
   1  19   6      388.92      421.63     31.78 o 
   2  19   6      614.85      665.22     65.72 o 
   3  19   6        0.39       10.54     16.53 o 
   4  19   6      476.41      435.15     51.57 o 
  -8  20   6       95.56       64.52     29.03 o 
  -7  20   6      858.33      863.40     64.62 o 
  -6  20   6      598.63      606.39    125.06 o 
  -5  20   6       34.14       17.91     27.18 o 
  -4  20   6      338.69      314.99     43.72 o 
  -3  20   6      117.28      156.65     34.70 o 
  -2  20   6       28.97       45.15     28.60 o 
  -1  20   6       86.75       82.41     21.73 o 
   0  20   6       45.58       45.89     19.99 o 
   1  20   6        4.77       -8.32     14.46 o 
   2  20   6      145.45      138.71     23.28 o 
   3  20   6      294.17      288.08     30.42 o 
   4  20   6        1.58      -10.81     21.35 o 
  -7  21   6      661.40      625.36     85.69 o 
  -6  21   6     1962.66     2016.27    166.10 o 
  -5  21   6      658.11      682.80     59.01 o 
  -4  21   6       86.34       44.07     30.00 o 
  -3  21   6      302.58      284.50     42.74 o 
  -2  21   6      982.24      993.79     65.29 o 
  -1  21   6      811.20      764.99    126.62 o 
   0  21   6       40.35       38.32     20.57 o 
   1  21   6      335.52      383.40     52.91 o 
   2  21   6      697.34      648.37     72.60 o 
   3  21   6      219.96      224.94     28.74 o 
  -7  22   6      969.89      919.81     71.94 o 
  -6  22   6        7.92       -6.71     27.63 o 
  -5  22   6      628.36      660.70     59.39 o 
  -4  22   6     2962.03     3107.49    111.54 o 
  -3  22   6     2515.73     2396.63    103.71 o 
  -2  22   6      290.04      325.30     46.07 o 
  -1  22   6     2691.97     2761.22    103.68 o 
   0  22   6     2608.94     2283.05    310.64 o 
   1  22   6      806.11      711.42    115.67 o 
   2  22   6      157.28      134.62     25.30 o 
   3  22   6     2327.90     2045.62    279.02 o 
  -6  23   6      141.28      132.00     40.59 o 
  -5  23   6      543.98      524.70     61.28 o 
  -4  23   6       95.08       88.79     36.81 o 
  -3  23   6      453.84      480.42     53.48 o 
  -2  23   6     1981.87     1936.23     91.74 o 
  -1  23   6      886.36      957.94     69.20 o 
   0  23   6        8.88       -6.14     18.82 o 
   1  23   6      760.62      629.38     77.65 o 
   2  23   6     1926.22     1907.35    233.82 o 
  -6  24   6       23.90        8.17     33.91 o 
  -5  24   6       35.81       29.73     32.14 o 
  -4  24   6      101.07       79.80     35.69 o 
  -3  24   6        1.36      -12.50     28.02 o 
  -2  24   6        2.04       24.89     30.56 o 
  -1  24   6        2.05        0.73     28.27 o 
   0  24   6        0.13       -5.26     17.60 o 
   1  24   6      174.03      150.79     43.80 o 
  -5  25   6      257.35      285.52     49.76 o 
  -4  25   6      128.06      136.71     41.94 o 
  -3  25   6     1302.04     1335.21     82.31 o 
  -2  25   6     1411.09     1423.94     84.29 o 
  -1  25   6      251.06      332.13     52.53 o 
   0  25   6      139.29      100.14     38.23 o 
  -3  26   6      766.73      866.25     71.47 o 
  -2  26   6       20.01        5.05     38.54 o 
  -1  26   6      511.87      581.96     61.74 o 
 -11   1   7      675.51      604.19     61.51 o 
 -10   1   7      158.92      170.17     38.16 o 
  -9   1   7      149.53      155.16     35.22 o 
  -8   1   7       12.97       22.62     23.91 o 
  -7   1   7      324.82      333.79     36.65 o 
  -6   1   7       84.72       76.80     16.28 o 
  -5   1   7     1470.89     1254.79     31.15 o 
  -4   1   7     1870.96     1771.01     40.83 o 
  -3   1   7     8755.98     7914.82    186.62 o 
  -2   1   7    11829.84    10318.48    122.53 o 
  -1   1   7        0.32       -4.64      9.76 o 
   0   1   7     8146.05     8865.25    468.13 o 
   1   1   7     3020.89     2974.59    134.35 o 
   2   1   7     2378.65     2085.08     65.00 o 
   3   1   7        5.11       14.77     11.63 o 
   4   1   7      145.13      153.80     22.53 o 
   5   1   7      889.07     1020.47     63.53 o 
   6   1   7      237.53      260.82     41.60 o 
 -11   2   7      644.23      722.68     86.52 o 
 -10   2   7      399.34      385.37     49.12 o 
  -9   2   7      838.11      900.18     60.96 o 
  -8   2   7     5036.58     5259.15    137.26 o 
  -7   2   7     2539.68     2728.96    135.32 o 
  -6   2   7      151.99      132.15     18.94 o 
  -5   2   7     5907.39     5659.07    122.88 o 
  -4   2   7    10587.55     9788.94    294.83 o 
  -3   2   7     3288.42     3054.56    193.28 o 
  -2   2   7      359.38      292.52     34.11 o 
  -1   2   7    10096.45     9820.20    532.28 o 
   0   2   7     5713.42     5996.05    357.02 o 
   1   2   7     2427.49     2422.14    121.92 o 
   2   2   7      110.85       90.18     14.53 o 
   3   2   7     1099.07      978.12    110.89 o 
   4   2   7      956.96      866.57    120.33 o 
   5   2   7       23.89       21.27     17.27 o 
   6   2   7      691.48      715.54     60.20 o 
 -11   3   7       30.12       12.56     31.94 o 
 -10   3   7      134.59      109.35     35.68 o 
  -9   3   7     1624.78     1612.48     76.42 o 
  -8   3   7     1887.91     1998.48     79.72 o 
  -7   3   7      833.14      863.71     52.96 o 
  -6   3   7     1142.83     1105.46     40.73 o 
  -5   3   7     2968.58     2916.00     99.26 o 
  -4   3   7      560.57      598.52     25.59 o 
  -3   3   7        4.91       15.39      9.96 o 
  -2   3   7     1322.70     1255.93     45.36 o 
  -1   3   7     5062.04     4972.69    271.55 o 
   0   3   7     2173.16     2490.31    149.85 o 
   1   3   7      278.69      265.49     30.34 o 
   2   3   7     2929.81     2667.40    150.64 o 
   3   3   7     1049.08      956.38     98.50 o 
   4   3   7      118.27      133.96     26.74 o 
   5   3   7      617.19      526.52     75.64 o 
   6   3   7      602.81      598.49     55.71 o 
 -11   4   7      874.93      890.36     70.78 o 
 -10   4   7     2074.72     1978.47     89.80 o 
  -9   4   7     1137.25     1203.13     67.76 o 
  -8   4   7     2200.68     2143.53     81.71 o 
  -7   4   7     4980.43     5128.29    186.16 o 
  -6   4   7     1211.57     1225.39     60.20 o 
  -5   4   7      120.56       97.89     21.00 o 
  -4   4   7     5509.23     5213.75    349.94 o 
  -3   4   7      994.34      972.33     49.05 o 
  -2   4   7     1719.09     1548.14     67.77 o 
  -1   4   7     1324.54     1468.41     78.13 o 
   0   4   7       38.65       25.00     12.91 o 
   1   4   7     4796.99     4822.04    362.33 o 
   2   4   7      540.16      539.97     33.57 o 
   3   4   7       12.63       19.28     14.80 o 
   4   4   7       76.35       54.44     18.20 o 
   5   4   7      582.72      551.94     77.10 o 
   6   4   7       85.60       88.71     23.66 o 
 -11   5   7      920.97      980.88     73.53 o 
 -10   5   7      260.30      259.50     43.81 o 
  -9   5   7       87.35       99.76     31.92 o 
  -8   5   7     1263.40     1297.80    144.75 o 
  -7   5   7      312.91      306.53     27.96 o 
  -6   5   7      318.66      293.22     38.00 o 
  -5   5   7     1454.66     1606.20    119.52 o 
  -4   5   7     2982.97     2730.61    213.13 o 
  -3   5   7      264.32      205.71     18.42 o 
  -2   5   7       94.72       95.79     14.83 o 
  -1   5   7     1447.48     1365.27     68.99 o 
   0   5   7     2139.22     1966.94    126.01 o 
   1   5   7      637.63      579.69     44.95 o 
   2   5   7      197.55      165.12     22.23 o 
   3   5   7      283.63      247.10     26.63 o 
   4   5   7      481.02      417.32     33.97 o 
   5   5   7      195.00      154.94     25.55 o 
   6   5   7       12.83        3.96     17.53 o 
 -11   6   7      192.40      213.81     46.94 o 
 -10   6   7        3.19       16.80     28.82 o 
  -9   6   7      237.68      242.15     39.07 o 
  -8   6   7     2376.56     2489.89    252.62 o 
  -7   6   7      413.98      413.33     35.46 o 
  -6   6   7        1.62        4.30     14.80 o 
  -5   6   7     1041.63     1207.00     86.79 o 
  -4   6   7     2137.42     2232.56    181.76 o 
  -3   6   7      252.78      302.01     21.38 o 
  -2   6   7       20.75       15.27      9.34 o 
  -1   6   7      186.19      199.76     20.37 o 
   0   6   7      250.41      258.34     19.74 o 
   1   6   7      760.70      843.86     65.73 o 
   2   6   7       29.90       20.28     13.43 o 
   3   6   7       59.01       73.02     19.20 o 
   4   6   7        0.77       -7.31     13.27 o 
   5   6   7       37.60       31.18     18.90 o 
   6   6   7      225.99      209.27     31.85 o 
 -11   7   7      826.56      712.13     65.15 o 
 -10   7   7      175.85      218.84     57.12 o 
  -9   7   7      877.28      876.82     60.87 o 
  -8   7   7     1483.76     1462.57     61.85 o 
  -7   7   7      427.87      420.84     32.20 o 
  -6   7   7       75.25       60.84     18.17 o 
  -5   7   7      435.61      443.16     51.30 o 
  -4   7   7     2527.12     2265.09    203.24 o 
  -3   7   7      501.69      486.11     32.98 o 
  -2   7   7       36.78       48.71     10.67 o 
  -1   7   7     3039.07     3033.13    151.13 o 
   0   7   7     7501.54     7219.41    436.19 o 
   1   7   7       58.27       63.38     14.86 o 
   2   7   7     2515.04     2645.64    264.22 o 
   3   7   7     1738.27     1571.87    111.47 o 
   4   7   7      761.10      738.90     65.06 o 
   5   7   7        3.04        8.93     17.36 o 
   6   7   7      278.19      276.13     55.31 o 
 -11   8   7      415.26      385.12     68.77 o 
 -10   8   7     2043.50     2142.72    197.16 o 
  -9   8   7     3047.16     3017.06    222.39 o 
  -8   8   7       39.47       38.57     20.15 o 
  -7   8   7     3634.84     3667.07    346.55 o 
  -6   8   7     6064.01     6179.98    532.79 o 
  -5   8   7     3687.06     4001.65    394.04 o 
  -4   8   7     1755.76     1800.74    188.77 o 
  -3   8   7    12196.55    12575.20    772.39 o 
  -2   8   7     6430.40     6565.35    352.06 o 
  -1   8   7      939.58     1022.29     38.86 o 
   0   8   7     2179.19     1953.23    131.02 o 
   1   8   7     3694.44     3756.24    308.89 o 
   2   8   7     1986.76     1966.22    180.48 o 
   3   8   7      126.11      132.99     22.61 o 
   4   8   7      380.14      384.41     33.88 o 
   5   8   7     1732.72     1694.11    186.45 o 
   6   8   7      797.37      809.01     79.64 o 
 -11   9   7      293.48      324.89     52.53 o 
 -10   9   7       21.82       22.36     31.03 o 
  -9   9   7      510.47      520.88     68.22 o 
  -8   9   7     2694.41     2723.60    127.33 o 
  -7   9   7      110.32      101.41     23.15 o 
  -6   9   7     1244.72     1470.88     85.96 o 
  -5   9   7     3751.02     4130.64    469.19 o 
  -4   9   7     6873.60     7551.38    760.92 o 
  -3   9   7       44.25       41.29     11.87 o 
  -2   9   7      886.48      879.71     48.40 o 
  -1   9   7     1399.98     1309.01     64.93 o 
   0   9   7     3651.59     3612.84    298.50 o 
   1   9   7     1026.06      978.85     57.71 o 
   2   9   7      285.90      293.92     28.81 o 
   3   9   7     1398.55     1234.48    100.01 o 
   4   9   7      566.36      568.87     49.05 o 
   5   9   7      110.61       85.41     24.07 o 
   6   9   7      406.24      367.74     50.97 o 
 -11  10   7      140.90      158.76     43.66 o 
 -10  10   7        0.16      -16.67     27.04 o 
  -9  10   7       48.99       42.72     31.26 o 
  -8  10   7       27.49       36.40     21.33 o 
  -7  10   7     1211.36     1237.05    103.60 o 
  -6  10   7       53.85       78.68     27.25 o 
  -5  10   7      217.80      238.05     31.55 o 
  -4  10   7     2300.29     2634.97    284.46 o 
  -3  10   7      659.06      638.67     52.19 o 
  -2  10   7       12.05       14.70     12.98 o 
  -1  10   7      520.75      485.97     31.34 o 
   0  10   7      147.37      177.39     19.15 o 
   1  10   7        6.18        5.79     13.16 o 
   2  10   7       28.76        6.66     12.88 o 
   3  10   7      528.46      560.98     37.62 o 
   4  10   7      683.94      693.13     43.71 o 
   5  10   7       27.80       51.27     21.67 o 
 -10  11   7      145.16      137.16     37.43 o 
  -9  11   7       51.16       54.50     31.74 o 
  -8  11   7      555.14      532.53     62.85 o 
  -7  11   7      361.38      404.79     38.18 o 
  -6  11   7       68.75       52.63     24.70 o 
  -5  11   7     1752.49     2000.96    203.52 o 
  -4  11   7     1338.46     1573.63    151.30 o 
  -3  11   7      573.21      563.60     36.44 o 
  -2  11   7        5.79        3.07     12.68 o 
  -1  11   7      314.15      300.90     26.35 o 
   0  11   7      688.13      768.99     63.72 o 
   1  11   7     3925.16     4037.49    306.99 o 
   2  11   7      388.88      394.93     34.98 o 
   3  11   7      208.40      201.55     35.13 o 
   4  11   7     1260.36     1194.56     70.47 o 
   5  11   7     1009.41     1019.75    110.50 o 
 -10  12   7      272.89      226.96     43.10 o 
  -9  12   7       13.12       22.36     21.96 o 
  -8  12   7       50.12       50.08     22.60 o 
  -7  12   7     2013.87     1858.85    135.20 o 
  -6  12   7     1530.87     1665.17    126.60 o 
  -5  12   7       56.58       81.25     21.44 o 
  -4  12   7     1094.95     1167.19    101.38 o 
  -3  12   7     5000.17     4730.99    278.50 o 
  -2  12   7      543.36      623.47     33.78 o 
  -1  12   7      644.26      740.10     46.87 o 
   0  12   7      103.39       98.14     17.54 o 
   1  12   7      358.35      356.60     27.21 o 
   2  12   7     1151.93     1216.79     95.02 o 
   3  12   7      261.20      273.20     26.55 o 
   4  12   7       69.12       70.60     22.09 o 
   5  12   7      318.51      324.76     47.12 o 
 -10  13   7      186.93      194.67     42.55 o 
  -9  13   7       19.83       46.92     25.15 o 
  -8  13   7        2.24       11.76     20.99 o 
  -7  13   7      269.05      252.15     25.98 o 
  -6  13   7     1593.60     1677.50    133.76 o 
  -5  13   7       97.76      148.95     24.86 o 
  -4  13   7      250.34      268.76     35.08 o 
  -3  13   7      231.24      196.30     31.48 o 
  -2  13   7     1631.45     1603.71    131.16 o 
  -1  13   7     3442.14     3497.69    292.33 o 
   0  13   7      288.62      269.34     24.15 o 
   1  13   7     1167.09     1229.17    117.51 o 
   2  13   7     1227.12     1344.81    142.65 o 
   3  13   7     1365.22     1416.01    130.40 o 
   4  13   7       42.50       48.43     21.08 o 
   5  13   7      532.80      590.13     45.73 o 
 -10  14   7        7.90       -9.94     30.63 o 
  -9  14   7     1220.23     1109.33     78.05 o 
  -8  14   7     1782.57     1759.11    127.28 o 
  -7  14   7      721.92      672.34     62.52 o 
  -6  14   7     1514.11     1578.56    113.64 o 
  -5  14   7     3870.20     3927.56    307.95 o 
  -4  14   7     2606.96     2576.82    115.63 o 
  -3  14   7     1094.90     1110.31     59.80 o 
  -2  14   7      646.19      624.55     54.62 o 
  -1  14   7     1247.19     1184.14     66.91 o 
   0  14   7     4818.60     4655.45    454.20 o 
   1  14   7      949.08      983.76    102.78 o 
   2  14   7      493.27      499.79     41.87 o 
   3  14   7     1151.52     1296.59    123.28 o 
   4  14   7     1640.18     1476.56    159.27 o 
   5  14   7       84.16       90.14     25.78 o 
  -9  15   7     1017.48      908.03     46.91 o 
  -8  15   7      165.27      141.82     24.20 o 
  -7  15   7     1541.39     1624.34    115.27 o 
  -6  15   7     2240.05     2400.01    188.30 o 
  -5  15   7      463.17      459.37     44.87 o 
  -4  15   7      425.90      434.73     43.12 o 
  -3  15   7     2530.65     2767.48     90.98 o 
  -2  15   7      154.96      127.80     21.19 o 
  -1  15   7       15.30        2.95     13.55 o 
   0  15   7       75.41       83.03     18.10 o 
   1  15   7     1049.45     1088.00     87.57 o 
   2  15   7      364.80      403.17     30.99 o 
   3  15   7        3.86       -8.10     13.89 o 
   4  15   7      151.09      163.16     29.33 o 
  -9  16   7       20.62       19.12     20.43 o 
  -8  16   7      250.76      241.32     28.54 o 
  -7  16   7      345.65      319.09     29.97 o 
  -6  16   7       55.94       42.78     27.42 o 
  -5  16   7       39.55       66.55     28.63 o 
  -4  16   7       10.87       13.31     22.74 o 
  -3  16   7      209.85      145.93     31.57 o 
  -2  16   7      312.10      308.46     28.67 o 
  -1  16   7      798.56      815.57     83.85 o 
   0  16   7       88.73       92.14     22.77 o 
   1  16   7      612.14      528.19     56.51 o 
   2  16   7      261.20      286.92     27.86 o 
   3  16   7      320.59      359.11     34.58 o 
   4  16   7        6.49       -0.04     18.44 o 
  -9  17   7        0.78       15.34     21.54 o 
  -8  17   7      944.30      819.63     44.36 o 
  -7  17   7      714.08      692.13     46.99 o 
  -6  17   7      653.00      658.36     82.36 o 
  -5  17   7       66.17       36.70     27.73 o 
  -4  17   7      942.07      862.72     58.04 o 
  -3  17   7      749.16      790.82     55.68 o 
  -2  17   7       40.76       42.89     17.89 o 
  -1  17   7        5.58       -2.56     14.96 o 
   0  17   7      181.44      205.18     27.65 o 
   1  17   7      696.04      728.12     49.71 o 
   2  17   7      158.21      152.15     24.46 o 
   3  17   7       21.51       10.84     16.37 o 
   4  17   7      558.16      610.44     58.13 o 
  -9  18   7      435.26      466.43     45.42 o 
  -8  18   7     1001.48      856.63     45.62 o 
  -7  18   7      487.91      488.57     41.56 o 
  -6  18   7      269.97      282.65     41.76 o 
  -5  18   7     1846.60     1780.61     81.52 o 
  -4  18   7     1106.44     1076.48     65.10 o 
  -3  18   7      214.63      193.34     35.45 o 
  -2  18   7      116.03       96.91     30.91 o 
  -1  18   7       64.82       61.43     19.97 o 
   0  18   7      844.26      915.33     78.24 o 
   1  18   7      143.71      124.31     21.43 o 
   2  18   7       38.32       21.82     17.17 o 
   3  18   7      283.39      292.06     33.70 o 
   4  18   7      218.42      234.41     33.99 o 
  -8  19   7      657.22      629.67     48.38 o 
  -7  19   7      132.94      113.09     27.59 o 
  -6  19   7       52.98       22.47     27.84 o 
  -5  19   7      303.24      364.60     62.39 o 
  -4  19   7      800.94      919.80     81.80 o 
  -3  19   7      386.11      306.27     42.88 o 
  -2  19   7      602.62      577.51     53.05 o 
  -1  19   7       47.02       20.52     17.90 o 
   0  19   7        1.94        7.10     18.90 o 
   1  19   7      354.13      348.71     30.81 o 
   2  19   7      117.42      171.42     25.46 o 
   3  19   7       45.18       79.08     22.34 o 
  -8  20   7        8.62       -2.13     29.68 o 
  -7  20   7      593.92      504.25     55.05 o 
  -6  20   7      550.90      673.59     60.15 o 
  -5  20   7      834.90      978.11     68.61 o 
  -4  20   7        0.83       11.94     27.25 o 
  -3  20   7      606.48      673.77     56.27 o 
  -2  20   7      129.47      209.89     38.38 o 
  -1  20   7       59.87       72.76     22.69 o 
   0  20   7       10.82        7.15     17.97 o 
   1  20   7      666.26      714.70     76.85 o 
   2  20   7      891.11      915.34    132.72 o 
   3  20   7      372.63      384.84     35.94 o 
  -7  21   7      447.43      400.32     53.68 o 
  -6  21   7      234.14      266.52     46.35 o 
  -5  21   7       25.63       30.00     29.61 o 
  -4  21   7      883.16     1006.25     69.21 o 
  -3  21   7      987.83      976.56     67.19 o 
  -2  21   7      590.10      539.28     53.87 o 
  -1  21   7       23.14       55.92     32.91 o 
   0  21   7     2038.80     2088.99    301.09 o 
   1  21   7      614.29      609.74     85.65 o 
   2  21   7        0.24       -6.50     16.75 o 
  -7  22   7        3.70        6.94     31.42 o 
  -6  22   7       68.16       63.34     35.80 o 
  -5  22   7      119.56      100.90     36.48 o 
  -4  22   7     1314.72     1384.86     80.32 o 
  -3  22   7     1363.71     1330.76     78.04 o 
  -2  22   7       91.73       53.20     34.11 o 
  -1  22   7     1232.44     1371.94     79.61 o 
   0  22   7      397.80      374.51     59.44 o 
   1  22   7      146.52      137.04     24.62 o 
   2  22   7        0.90       15.17     18.99 o 
  -6  23   7        0.22       -4.31     30.95 o 
  -5  23   7      698.04      686.46     64.44 o 
  -4  23   7     1722.15     1632.96     88.43 o 
  -3  23   7      452.91      417.34     52.15 o 
  -2  23   7      435.06      390.55     51.69 o 
  -1  23   7      876.04      823.30     78.75 o 
   0  23   7      489.27      391.69     72.25 o 
   1  23   7        4.87       12.01     22.90 o 
  -5  24   7      497.71      423.72     55.69 o 
  -4  24   7       75.18       61.67     35.58 o 
  -3  24   7     2010.22     1939.12     97.17 o 
  -2  24   7     2393.98     2527.96    108.37 o 
  -1  24   7      521.87      538.78     58.58 o 
   0  24   7      456.03      488.66     59.59 o 
  -4  25   7      230.61      181.19     45.28 o 
  -3  25   7       31.15       12.51     32.29 o 
  -2  25   7      190.06      219.02     47.50 o 
  -1  25   7     1193.43     1428.34     87.84 o 
 -11   0   8      672.83      600.63     85.41 o 
 -10   0   8     2279.33     2234.47    133.66 o 
  -9   0   8     1999.41     1932.22    117.57 o 
  -8   0   8        3.22       27.73     33.83 o 
  -7   0   8    10196.60    10008.82    224.61 o 
  -6   0   8    15473.60    14747.85    255.67 o 
  -5   0   8     1747.53     1759.66     55.17 o 
  -4   0   8     2491.24     2627.68     88.18 o 
  -3   0   8    40408.75    34826.48    328.88 o 
  -2   0   8    10284.43     9500.25    181.91 o 
  -1   0   8     1602.27     1553.71    111.75 o 
   0   0   8     7751.87     7316.25    180.24 o 
   1   0   8    12137.48    11638.78    239.59 o 
   2   0   8      961.56      955.00     50.73 o 
   3   0   8       89.57      100.38     38.82 o 
   4   0   8     1776.35     1894.50    119.79 o 
   5   0   8     2721.59     3322.04    163.05 o 
 -11   1   8      131.91      112.50     47.97 o 
 -10   1   8       19.35       28.99     29.68 o 
  -9   1   8     1162.01     1295.22     71.55 o 
  -8   1   8     1358.41     1401.46     67.63 o 
  -7   1   8       64.25       78.99     26.08 o 
  -6   1   8      645.57      540.99     31.00 o 
  -5   1   8     8175.66     7656.40    104.49 o 
  -4   1   8    10963.93    10433.67    153.07 o 
  -3   1   8        9.85       12.53     14.89 o 
  -2   1   8     3960.44     3639.38     80.77 o 
  -1   1   8     5043.49     5350.98    274.89 o 
   0   1   8     7867.63     8274.06    570.07 o 
   1   1   8       18.86       16.23     14.83 o 
   2   1   8     3339.07     3214.66    163.46 o 
   3   1   8     1981.00     1923.80    119.24 o 
   4   1   8      468.67      494.80     47.84 o 
   5   1   8       68.51       61.56     28.49 o 
 -11   2   8      159.46      210.70     44.41 o 
 -10   2   8        0.89       -6.26     25.90 o 
  -9   2   8      101.15      119.22     32.15 o 
  -8   2   8      108.81       91.51     28.20 o 
  -7   2   8      311.13      311.67     36.05 o 
  -6   2   8        7.67        7.69     14.21 o 
  -5   2   8     1620.18     1431.67     35.33 o 
  -4   2   8      155.77      148.47     17.38 o 
  -3   2   8     2050.58     1634.60     53.40 o 
  -2   2   8       69.85       52.95     20.52 o 
  -1   2   8     2481.02     2434.29    108.80 o 
   0   2   8     1406.20     1520.26     99.50 o 
   1   2   8      391.08      373.65     28.27 o 
   2   2   8      251.55      233.82     26.09 o 
   3   2   8        2.20       15.67     14.32 o 
   4   2   8      715.05      733.23     84.58 o 
   5   2   8      117.82      111.09     33.12 o 
 -11   3   8      157.18      177.46     42.16 o 
 -10   3   8        2.72       27.15     30.19 o 
  -9   3   8       39.91       43.49     27.65 o 
  -8   3   8      240.31      279.70     37.59 o 
  -7   3   8      188.23      201.51     32.35 o 
  -6   3   8        0.67       -0.26     13.90 o 
  -5   3   8      985.31      890.56     32.25 o 
  -4   3   8     3200.30     2739.28    135.26 o 
  -3   3   8     3089.67     2875.31     68.52 o 
  -2   3   8        2.86       12.36     11.70 o 
  -1   3   8     1910.74     1864.48    111.35 o 
   0   3   8     3749.36     3952.70    350.22 o 
   1   3   8      281.69      204.67     23.10 o 
   2   3   8      210.31      181.06     23.36 o 
   3   3   8      523.09      552.60     56.29 o 
   4   3   8      655.94      593.58     74.34 o 
   5   3   8       10.06       10.52     22.53 o 
 -11   4   8      976.25      935.42     72.50 o 
 -10   4   8     2151.94     2103.14    115.63 o 
  -9   4   8     1213.08     1292.06     70.54 o 
  -8   4   8      244.44      285.25     38.22 o 
  -7   4   8     1378.12     1325.23     47.87 o 
  -6   4   8     2044.20     1912.29    117.25 o 
  -5   4   8     1232.77     1244.15     50.73 o 
  -4   4   8     3313.41     3298.21    210.45 o 
  -3   4   8     4082.92     3460.89    150.80 o 
  -2   4   8      130.86      107.62     17.15 o 
  -1   4   8       21.66       24.62     19.27 o 
   0   4   8     1281.01     1351.20    119.26 o 
   1   4   8     3284.44     2913.59    278.41 o 
   2   4   8      317.86      346.40     29.64 o 
   3   4   8      382.34      331.23     30.61 o 
   4   4   8     1361.87     1234.75    163.09 o 
   5   4   8     1337.39     1373.12     77.43 o 
 -11   5   8      156.27      109.38     39.01 o 
 -10   5   8        1.48        5.71     27.87 o 
  -9   5   8       31.32       38.63     27.55 o 
  -8   5   8      731.72      669.64     74.04 o 
  -7   5   8      251.22      241.97     27.06 o 
  -6   5   8     2466.88     2283.00    121.64 o 
  -5   5   8      168.00      173.49     25.49 o 
  -4   5   8      697.79      565.38     38.24 o 
  -3   5   8      365.74      382.43     24.39 o 
  -2   5   8     2342.59     2465.92    119.39 o 
  -1   5   8      863.87      932.99     38.26 o 
   0   5   8        9.98       10.19     14.00 o 
   1   5   8     2502.09     2811.43    196.33 o 
   2   5   8      121.69      125.59     21.77 o 
   3   5   8      216.09      193.29     25.70 o 
   4   5   8       28.24       29.98     17.72 o 
   5   5   8      495.86      409.75     48.78 o 
 -11   6   8        0.81      -22.98     28.25 o 
 -10   6   8       66.62       58.27     32.31 o 
  -9   6   8       86.86       74.39     31.55 o 
  -8   6   8      262.35      234.16     36.46 o 
  -7   6   8      246.96      233.24     39.16 o 
  -6   6   8      330.03      320.17     26.98 o 
  -5   6   8      780.53      822.48     44.31 o 
  -4   6   8     1577.53     1485.71    127.20 o 
  -3   6   8      315.50      339.41     20.62 o 
  -2   6   8     1571.20     1753.25     41.71 o 
  -1   6   8      787.67      818.91     41.91 o 
   0   6   8       21.83       21.05     15.15 o 
   1   6   8       27.03       42.19     14.35 o 
   2   6   8       65.94       57.20     18.26 o 
   3   6   8        3.59       -8.34     13.61 o 
   4   6   8        1.52       12.53     15.05 o 
   5   6   8        0.10        6.26     18.08 o 
 -11   7   8      245.19      174.71     44.29 o 
 -10   7   8        1.11       -7.19     29.45 o 
  -9   7   8      173.91      153.49     35.63 o 
  -8   7   8       32.27       26.15     23.91 o 
  -7   7   8      560.04      574.17     37.37 o 
  -6   7   8      138.08      142.08     26.45 o 
  -5   7   8      426.94      434.56     40.21 o 
  -4   7   8      101.53      103.77     15.75 o 
  -3   7   8        3.09       11.06     10.55 o 
  -2   7   8      875.37      983.06     67.40 o 
  -1   7   8      744.51      779.92     52.96 o 
   0   7   8      393.83      429.58     40.21 o 
   1   7   8      673.23      720.42     67.32 o 
   2   7   8       11.42       15.21     15.25 o 
   3   7   8      215.91      207.74     34.70 o 
   4   7   8       12.26        7.76     16.49 o 
   5   7   8      239.10      229.18     47.16 o 
 -11   8   8       27.71       17.05     33.72 o 
 -10   8   8       17.85       18.42     29.77 o 
  -9   8   8       85.74      124.11     34.66 o 
  -8   8   8       80.11       87.33     23.29 o 
  -7   8   8      194.87      215.86     27.35 o 
  -6   8   8      190.29      276.33     45.20 o 
  -5   8   8     1640.68     1817.71    206.31 o 
  -4   8   8       90.87       94.74     18.65 o 
  -3   8   8      656.13      643.67     33.94 o 
  -2   8   8        3.37       -4.87     12.12 o 
  -1   8   8       37.23       39.41     16.16 o 
   0   8   8      292.40      327.46     35.35 o 
   1   8   8     1544.66     1511.57    120.71 o 
   2   8   8       15.45       23.61     16.01 o 
   3   8   8      417.84      374.68     40.84 o 
   4   8   8        6.58        8.77     15.70 o 
   5   8   8        7.81       13.36     19.37 o 
 -11   9   8      271.77      296.30     51.48 o 
 -10   9   8      558.24      515.16     54.36 o 
  -9   9   8       57.09       49.31     31.31 o 
  -8   9   8      660.17      697.58     88.34 o 
  -7   9   8     3135.53     3134.12    261.55 o 
  -6   9   8      468.78      481.57     61.01 o 
  -5   9   8       16.95       44.34     21.74 o 
  -4   9   8     2054.57     2299.99    203.29 o 
  -3   9   8     4783.10     4522.72    284.84 o 
  -2   9   8      169.90      193.82     21.79 o 
  -1   9   8      793.68      856.11     59.00 o 
   0   9   8     3124.45     3339.43    206.19 o 
   1   9   8       41.18       48.92     15.96 o 
   2   9   8       73.15       47.27     17.68 o 
   3   9   8      202.36      196.52     27.21 o 
   4   9   8      345.80      351.57     40.77 o 
   5   9   8       21.25       34.57     21.05 o 
 -10  10   8       64.11       53.31     33.62 o 
  -9  10   8      765.25      878.88    108.98 o 
  -8  10   8      893.69      876.44     67.75 o 
  -7  10   8     1449.59     1471.11    115.87 o 
  -6  10   8     1258.82     1318.71    158.06 o 
  -5  10   8     3471.38     3948.19    403.40 o 
  -4  10   8     3711.60     3742.86    350.95 o 
  -3  10   8      724.44      706.39     58.47 o 
  -2  10   8      668.36      705.49     36.22 o 
  -1  10   8     3420.90     3343.22    216.45 o 
   0  10   8     5636.45     6160.52    429.79 o 
   1  10   8      270.81      261.96     32.46 o 
   2  10   8      354.62      393.15     50.89 o 
   3  10   8      906.88      823.53     78.83 o 
   4  10   8      141.00      129.96     26.03 o 
   5  10   8        5.28       11.13     19.77 o 
 -10  11   8      422.22      379.02     50.55 o 
  -9  11   8     1058.22     1039.99    129.22 o 
  -8  11   8     1304.12     1229.60     66.16 o 
  -7  11   8        1.82       11.17     18.02 o 
  -6  11   8       72.01      113.15     28.38 o 
  -5  11   8      893.96     1056.45    118.68 o 
  -4  11   8     1481.13     1498.63     66.04 o 
  -3  11   8     1692.18     1593.23    107.87 o 
  -2  11   8     2352.30     2318.19    145.11 o 
  -1  11   8     1516.05     1559.79    123.60 o 
   0  11   8      157.85      155.37     24.59 o 
   1  11   8     1326.46     1377.26    112.55 o 
   2  11   8     2845.27     2998.69    499.87 o 
   3  11   8      121.65      121.56     24.96 o 
   4  11   8        5.26       11.04     18.75 o 
   5  11   8       84.04       86.24     26.33 o 
 -10  12   8      524.69      451.69     53.51 o 
  -9  12   8      117.82       93.81     34.33 o 
  -8  12   8      873.87      876.02     49.47 o 
  -7  12   8     3280.99     3163.01    340.56 o 
  -6  12   8     2280.48     2389.09    192.52 o 
  -5  12   8       34.44       53.33     20.16 o 
  -4  12   8     2305.71     2416.78     82.94 o 
  -3  12   8     3929.66     3523.69    240.45 o 
  -2  12   8     1415.60     1361.70    124.01 o 
  -1  12   8      146.60      125.39     22.05 o 
   0  12   8      372.96      407.10     33.28 o 
   1  12   8     2984.05     2983.37    260.96 o 
   2  12   8     1258.38     1352.21    160.37 o 
   3  12   8      708.38      712.39     80.33 o 
   4  12   8      191.14      236.93     32.60 o 
 -10  13   8       38.61       42.72     35.41 o 
  -9  13   8     1398.99     1257.35     85.12 o 
  -8  13   8     1545.25     1549.99    137.10 o 
  -7  13   8      410.12      354.21     44.78 o 
  -6  13   8      588.12      699.51     42.32 o 
  -5  13   8     5694.96     5623.81    273.97 o 
  -4  13   8     5442.09     5499.82    263.71 o 
  -3  13   8       22.91       50.11     26.02 o 
  -2  13   8     1216.18     1116.62     55.90 o 
  -1  13   8      983.43     1057.86     65.29 o 
   0  13   8     2688.20     2779.08    243.79 o 
   1  13   8      534.21      573.89     61.88 o 
   2  13   8      163.51      197.67     24.02 o 
   3  13   8      716.49      723.50     81.76 o 
   4  13   8      897.49      943.36     72.42 o 
 -10  14   8      110.72       94.69     39.63 o 
  -9  14   8      145.27      122.38     25.83 o 
  -8  14   8        1.01        3.57     18.44 o 
  -7  14   8      357.48      366.93     34.88 o 
  -6  14   8      331.82      342.89     33.46 o 
  -5  14   8      271.78      250.34     37.02 o 
  -4  14   8        8.57       -2.37     23.13 o 
  -3  14   8       97.50      106.60     29.17 o 
  -2  14   8        9.81        9.72     15.33 o 
  -1  14   8      321.40      263.91     28.15 o 
   0  14   8       59.00       84.89     22.38 o 
   1  14   8      478.82      506.73     48.75 o 
   2  14   8      690.56      795.48    106.71 o 
   3  14   8        3.17      -12.30     15.44 o 
   4  14   8        0.95       24.69     21.54 o 
  -9  15   8      709.04      660.48     51.31 o 
  -8  15   8     2419.38     2190.31    177.47 o 
  -7  15   8     1213.85     1247.23     83.80 o 
  -6  15   8       31.56       44.89     27.65 o 
  -5  15   8     1785.20     1783.48     78.01 o 
  -4  15   8     1896.57     1879.18     79.00 o 
  -3  15   8       55.60       73.30     28.10 o 
  -2  15   8       26.48       25.30     15.88 o 
  -1  15   8     1950.92     2086.81    172.71 o 
   0  15   8     1282.56     1315.17    119.95 o 
   1  15   8      104.10      103.57     23.33 o 
   2  15   8      191.34      201.23     27.91 o 
   3  15   8      985.02     1035.98     62.36 o 
   4  15   8      382.73      457.61     42.79 o 
  -9  16   8      663.40      704.49     59.56 o 
  -8  16   8      405.48      341.83     32.55 o 
  -7  16   8     3006.75     2923.74    197.16 o 
  -6  16   8     2910.76     3006.04    260.94 o 
  -5  16   8      396.44      423.11     46.41 o 
  -4  16   8     2563.55     2624.27    123.40 o 
  -3  16   8     4562.14     5067.98    126.67 o 
  -2  16   8     1463.54     1573.81    147.75 o 
  -1  16   8       18.38        1.70     16.16 o 
   0  16   8     2061.67     2185.81    214.22 o 
   1  16   8     2945.97     3256.54    388.56 o 
   2  16   8      850.82      970.41    106.79 o 
   3  16   8        0.24       14.40     17.22 o 
  -9  17   8      734.29      680.21     51.63 o 
  -8  17   8      827.12      820.48     52.23 o 
  -7  17   8        7.88       -5.03     26.29 o 
  -6  17   8      315.64      288.79     43.09 o 
  -5  17   8      946.74     1031.04     65.80 o 
  -4  17   8      714.18      806.56     58.68 o 
  -3  17   8      512.34      486.05     47.82 o 
  -2  17   8      574.57      672.29     55.10 o 
  -1  17   8     1433.78     1572.55    170.26 o 
   0  17   8      347.06      378.26     35.09 o 
   1  17   8       32.10       42.09     17.05 o 
   2  17   8      332.11      350.84     32.42 o 
   3  17   8      366.67      406.47     44.41 o 
  -8  18   8        0.71       31.59     23.20 o 
  -7  18   8       10.77       12.26     26.52 o 
  -6  18   8       46.86       64.11     31.55 o 
  -5  18   8        0.96        8.83     25.26 o 
  -4  18   8        0.75        6.16     25.48 o 
  -3  18   8       37.16       31.20     26.66 o 
  -2  18   8      502.91      549.04     52.54 o 
  -1  18   8      163.47      208.22     30.12 o 
   0  18   8      352.77      414.67     53.63 o 
   1  18   8      197.17      239.38     27.54 o 
   2  18   8      439.34      422.40     46.19 o 
   3  18   8       40.11       31.33     19.24 o 
  -8  19   8      380.69      374.58     41.42 o 
  -7  19   8      239.17      235.61     43.57 o 
  -6  19   8       88.00       46.63     30.24 o 
  -5  19   8      281.35      347.13     47.64 o 
  -4  19   8      459.77      503.57     52.15 o 
  -3  19   8      247.92      172.10     38.16 o 
  -2  19   8      101.62      112.85     40.21 o 
  -1  19   8     1122.25      996.68    149.00 o 
   0  19   8      503.51      451.46     74.51 o 
   1  19   8       20.04        2.88     16.23 o 
   2  19   8      301.32      307.13     39.70 o 
  -8  20   8      102.73       91.32     30.67 o 
  -7  20   8      670.20      656.90     61.54 o 
  -6  20   8      722.16      575.54     57.40 o 
  -5  20   8        1.66        6.14     26.84 o 
  -4  20   8      423.58      379.60     48.23 o 
  -3  20   8     1174.71     1084.54     69.80 o 
  -2  20   8     1211.10     1248.15     75.09 o 
  -1  20   8       58.87       71.76     32.77 o 
   0  20   8     1014.94      949.43    158.18 o 
   1  20   8      576.80      534.99     70.02 o 
   2  20   8      380.93      434.29     52.11 o 
  -7  21   8       50.69       30.06     33.14 o 
  -6  21   8      685.94      621.70     61.04 o 
  -5  21   8      849.65      765.69     66.83 o 
  -4  21   8      298.35      286.20     45.49 o 
  -3  21   8        5.84      -14.14     27.06 o 
  -2  21   8      626.06      691.62     87.63 o 
  -1  21   8      246.11      316.42     48.00 o 
   0  21   8       64.90       70.47     25.16 o 
   1  21   8       45.94       50.72     25.42 o 
  -6  22   8      100.36       89.94     39.73 o 
  -5  22   8      852.52      845.99     67.65 o 
  -4  22   8      383.44      389.10     50.87 o 
  -3  22   8        0.94        0.00     28.63 o 
  -2  22   8      183.46      186.97     43.44 o 
  -1  22   8      546.92      592.22     59.47 o 
   0  22   8       70.51       66.38     25.46 o 
   1  22   8        3.05        9.33     22.05 o 
  -5  23   8       35.51       41.12     35.68 o 
  -4  23   8       12.79       20.42     34.40 o 
  -3  23   8      221.69      298.28     48.61 o 
  -2  23   8       93.31       99.30     38.74 o 
  -1  23   8       62.39       48.12     34.43 o 
   0  23   8        1.02        5.94     33.91 o 
  -4  24   8       12.27       -1.91     31.74 o 
  -3  24   8      155.93       54.75     34.33 o 
  -2  24   8      115.50       75.10     39.73 o 
 -11   1   9       10.43       -8.86     28.82 o 
 -10   1   9      163.78      149.55     36.84 o 
  -9   1   9        2.63       37.51     26.66 o 
  -8   1   9       59.07       67.77     26.92 o 
  -7   1   9        3.55       -0.06     20.79 o 
  -6   1   9     1657.46     1800.15     51.63 o 
  -5   1   9     3932.92     3672.81     66.60 o 
  -4   1   9      166.35      141.81     22.70 o 
  -3   1   9     1485.49     1474.05     55.44 o 
  -2   1   9        4.48       14.75     16.25 o 
  -1   1   9        4.05        9.40     14.01 o 
   0   1   9      165.02      176.02     29.38 o 
   1   1   9       11.22       -0.55     17.45 o 
   2   1   9      174.96      137.80     22.34 o 
   3   1   9        8.15       -6.02     24.68 o 
   4   1   9       74.14       98.12     31.48 o 
   5   1   9       94.63       81.54     32.15 o 
 -11   2   9        5.23       -4.99     30.59 o 
 -10   2   9        5.79        0.11     27.04 o 
  -9   2   9       19.80       -9.58     22.92 o 
  -8   2   9       29.80       25.19     24.79 o 
  -7   2   9      139.37      123.40     28.43 o 
  -6   2   9      925.84      840.09     50.62 o 
  -5   2   9       43.02       41.44     14.52 o 
  -4   2   9     1110.69     1110.95     66.55 o 
  -3   2   9       80.24       66.26     19.17 o 
  -2   2   9        6.28       -0.60     13.35 o 
  -1   2   9        0.53       -6.68     12.58 o 
   0   2   9      160.62      174.22     28.77 o 
   1   2   9      232.70      255.13     33.92 o 
   2   2   9       10.33       10.35     14.27 o 
   3   2   9      170.62      203.94     34.88 o 
   4   2   9       16.78       15.50     22.82 o 
   5   2   9       20.04       34.92     28.60 o 
 -11   3   9        8.06       -9.16     29.77 o 
 -10   3   9       20.55       28.82     29.61 o 
  -9   3   9      552.19      463.71     62.95 o 
  -8   3   9      554.69      542.23     64.06 o 
  -7   3   9      370.38      409.00     40.87 o 
  -6   3   9      378.87      331.42     27.43 o 
  -5   3   9     3113.65     3017.84    119.28 o 
  -4   3   9     2279.09     2161.48    102.43 o 
  -3   3   9      497.04      457.06     34.74 o 
  -2   3   9     2550.43     2530.86    204.89 o 
  -1   3   9     5394.40     5620.13    404.54 o 
   0   3   9      701.58      710.12     47.45 o 
   1   3   9      290.54      339.60     38.11 o 
   2   3   9      872.38      899.84     44.99 o 
   3   3   9      436.43      423.78     35.02 o 
   4   3   9       42.33       42.31     26.38 o 
   5   3   9       46.89       68.39     31.76 o 
 -11   4   9      691.20      640.83     63.26 o 
 -10   4   9     1748.41     1711.46     98.44 o 
  -9   4   9       76.11       72.42     29.98 o 
  -8   4   9      581.42      515.72     47.45 o 
  -7   4   9     2911.70     2754.70    189.95 o 
  -6   4   9     5057.90     5017.12    187.79 o 
  -5   4   9       39.25       55.77     21.13 o 
  -4   4   9     7187.67     6652.08    301.25 o 
  -3   4   9     7393.94     6525.08    278.13 o 
  -2   4   9     1028.15      995.61     52.44 o 
  -1   4   9      407.63      436.89     44.94 o 
   0   4   9     3961.18     4039.43    103.87 o 
   1   4   9     2615.40     2472.62    151.84 o 
   2   4   9      385.60      410.20     33.35 o 
   3   4   9       31.24       34.71     18.08 o 
   4   4   9     1042.85     1369.93     77.06 o 
   5   4   9     1135.44     1280.01    114.25 o 
 -11   5   9      218.99      260.69     54.91 o 
 -10   5   9      976.10      945.80    104.82 o 
  -9   5   9     2055.82     1939.76    221.56 o 
  -8   5   9     1201.96     1157.63     72.10 o 
  -7   5   9        9.73        4.13     16.50 o 
  -6   5   9     1038.62     1133.49     65.17 o 
  -5   5   9     4993.30     5028.84    101.49 o 
  -4   5   9     4253.74     3850.01    258.43 o 
  -3   5   9       33.13       47.21     13.37 o 
  -2   5   9       68.63       56.23     16.61 o 
  -1   5   9     3874.46     4009.43    313.26 o 
   0   5   9      863.46      985.95    103.63 o 
   1   5   9      135.63      122.95     21.46 o 
   2   5   9     1326.67     1178.31     74.69 o 
   3   5   9     1223.04     1185.46    143.07 o 
   4   5   9       68.11       94.10     24.00 o 
   5   5   9       81.37       81.02     33.49 o 
 -11   6   9       77.15       12.50     32.77 o 
 -10   6   9       77.63       40.49     32.55 o 
  -9   6   9        4.48        2.26     26.86 o 
  -8   6   9       57.33       59.71     27.77 o 
  -7   6   9     1142.76     1149.28     83.62 o 
  -6   6   9      256.35      253.17     31.74 o 
  -5   6   9        4.72        3.05     18.04 o 
  -4   6   9       72.15       55.16     14.98 o 
  -3   6   9       45.19       63.04     13.60 o 
  -2   6   9      117.22      123.09     19.93 o 
  -1   6   9      167.65      215.23     31.51 o 
   0   6   9       97.88      136.94     22.16 o 
   1   6   9        4.51        0.22     14.39 o 
   2   6   9       35.54       40.10     17.69 o 
   3   6   9      189.19      164.68     26.19 o 
   4   6   9        0.02      -12.91     15.25 o 
 -11   7   9      401.76      405.07     54.49 o 
 -10   7   9      138.48      104.60     35.58 o 
  -9   7   9     3142.03     2957.63    337.20 o 
  -8   7   9     1546.88     1532.44    223.78 o 
  -7   7   9      587.42      604.83     37.73 o 
  -6   7   9      888.01     1063.29     74.04 o 
  -5   7   9     5040.58     5445.03    310.57 o 
  -4   7   9      728.04      709.70     37.38 o 
  -3   7   9      232.82      225.68     19.33 o 
  -2   7   9     1924.82     1844.98    131.73 o 
  -1   7   9     1299.40     1339.77     90.30 o 
   0   7   9      725.09      782.41     44.02 o 
   1   7   9      196.48      198.82     29.74 o 
   2   7   9      921.11      844.72     85.21 o 
   3   7   9      776.95      706.44     82.51 o 
   4   7   9      315.08      282.27     33.66 o 
 -11   8   9     1728.90     1549.34     89.89 o 
 -10   8   9     3010.59     2732.62    394.04 o 
  -9   8   9      237.14      180.75     39.17 o 
  -8   8   9     1624.24     1569.38    295.05 o 
  -7   8   9     3754.12     3686.02    289.45 o 
  -6   8   9     1848.41     1988.68    186.90 o 
  -5   8   9       22.54       27.70     20.85 o 
  -4   8   9     4900.19     5032.89    331.88 o 
  -3   8   9     2171.26     2145.01    143.44 o 
  -2   8   9     1032.00      984.04     57.43 o 
  -1   8   9      170.06      168.43     23.18 o 
   0   8   9     4822.62     5083.15    398.63 o 
   1   8   9     3199.76     3005.07    230.92 o 
   2   8   9      258.97      318.56     53.54 o 
   3   8   9      576.74      540.65     61.33 o 
   4   8   9     1120.08     1061.66    175.13 o 
 -11   9   9       29.73       21.32     33.91 o 
 -10   9   9      182.62      185.21     41.76 o 
  -9   9   9      808.91      786.15     87.07 o 
  -8   9   9      443.89      442.26     52.48 o 
  -7   9   9       69.05       65.81     21.71 o 
  -6   9   9      334.57      415.31     47.14 o 
  -5   9   9     1557.43     1611.55    105.60 o 
  -4   9   9     5282.77     5426.94    117.02 o 
  -3   9   9     2066.22     2031.80    144.76 o 
  -2   9   9      729.33      774.40     40.48 o 
  -1   9   9     4611.79     4968.13    282.08 o 
   0   9   9     2322.46     2451.78    229.52 o 
   1   9   9      100.78      116.94     20.15 o 
   2   9   9     2013.11     1835.12    161.32 o 
   3   9   9      820.94      857.23     77.30 o 
   4   9   9       44.29       42.37     21.26 o 
 -10  10   9      338.09      254.45     44.87 o 
  -9  10   9        2.74        0.90     28.34 o 
  -8  10   9      156.09      150.61     27.49 o 
  -7  10   9      390.37      423.57     46.76 o 
  -6  10   9      472.97      529.64     49.64 o 
  -5  10   9     1185.40     1380.16    120.99 o 
  -4  10   9      342.76      310.79     36.86 o 
  -3  10   9       88.14       64.37     18.28 o 
  -2  10   9      973.13     1029.96     63.77 o 
  -1  10   9      160.30      135.60     23.00 o 
   0  10   9       56.82       74.18     21.07 o 
   1  10   9        8.11        7.45     13.24 o 
   2  10   9       97.70      103.79     23.84 o 
   3  10   9       90.74       62.33     21.52 o 
   4  10   9        0.24       -6.31     15.53 o 
 -10  11   9      310.22      234.15     45.47 o 
  -9  11   9     1786.76     1814.55    216.57 o 
  -8  11   9      543.98      552.56     70.42 o 
  -7  11   9       46.67       51.76     26.76 o 
  -6  11   9     1531.46     1579.81    163.34 o 
  -5  11   9     5302.36     5177.71    208.25 o 
  -4  11   9     1250.23     1355.72     64.88 o 
  -3  11   9        0.26       -2.53     14.11 o 
  -2  11   9     3801.05     3855.40    206.31 o 
  -1  11   9     3805.44     3866.77    361.60 o 
   0  11   9     1323.28     1537.46    107.68 o 
   1  11   9      290.80      329.14     54.51 o 
   2  11   9     1204.30     1083.49    171.37 o 
   3  11   9      578.10      639.78     70.80 o 
   4  11   9      147.92      174.88     30.56 o 
 -10  12   9      732.61      773.54    103.16 o 
  -9  12   9       61.73       81.20     33.29 o 
  -8  12   9     1066.67     1077.32     81.76 o 
  -7  12   9     1851.59     1935.39    130.76 o 
  -6  12   9      445.03      454.42     54.17 o 
  -5  12   9      224.08      267.30     58.23 o 
  -4  12   9     2139.58     2049.85     79.61 o 
  -3  12   9     5093.80     5399.55    124.51 o 
  -2  12   9      530.08      587.21     54.93 o 
  -1  12   9     1173.89     1174.50     97.68 o 
   0  12   9     2181.53     2502.03    235.35 o 
   1  12   9     2117.71     2205.65    257.84 o 
   2  12   9       42.25       41.90     19.72 o 
   3  12   9      208.94      174.31     29.09 o 
   4  12   9      699.21      727.97     73.52 o 
 -10  13   9      165.74      191.65     44.19 o 
  -9  13   9      379.80      431.65     95.95 o 
  -8  13   9      553.28      582.61     52.99 o 
  -7  13   9      134.56      149.69     27.78 o 
  -6  13   9      694.36      707.15     54.26 o 
  -5  13   9     1023.47     1007.52     61.12 o 
  -4  13   9      504.96      540.60     48.16 o 
  -3  13   9        4.39        1.94     23.14 o 
  -2  13   9       46.12       37.32     18.04 o 
  -1  13   9      514.61      535.86     47.69 o 
   0  13   9        5.89       20.08     17.54 o 
   1  13   9       49.07       68.02     18.99 o 
   2  13   9      579.58      532.16     41.68 o 
   3  13   9      152.88      122.65     26.52 o 
  -9  14   9        4.19        1.76     19.40 o 
  -8  14   9       72.67       93.74     22.84 o 
  -7  14   9       27.14       16.89     26.27 o 
  -6  14   9       10.18       28.83     26.06 o 
  -5  14   9      169.80      138.75     32.49 o 
  -4  14   9       65.95       82.89     28.43 o 
  -3  14   9        2.65        6.95     24.62 o 
  -2  14   9       16.71       23.23     17.37 o 
  -1  14   9      140.64      175.10     30.89 o 
   0  14   9       15.92       13.79     19.04 o 
   1  14   9        2.08        4.57     15.56 o 
   2  14   9       24.79       19.88     18.83 o 
   3  14   9       31.84       23.38     20.97 o 
  -9  15   9        1.28      -11.48     19.40 o 
  -8  15   9        2.53       13.02     22.47 o 
  -7  15   9      136.83      139.82     35.87 o 
  -6  15   9      230.55      240.49     39.80 o 
  -5  15   9      319.53      337.70     42.94 o 
  -4  15   9       19.56       33.07     26.47 o 
  -3  15   9       65.52       80.67     28.56 o 
  -2  15   9       25.53       45.08     18.95 o 
  -1  15   9      112.40      142.29     25.36 o 
   0  15   9       28.02       27.53     20.39 o 
   1  15   9       32.81       32.07     16.96 o 
   2  15   9       13.26      -12.86     15.22 o 
   3  15   9        8.46       -9.53     17.93 o 
  -9  16   9      161.31      127.35     27.03 o 
  -8  16   9      865.51      739.26     65.23 o 
  -7  16   9      420.91      427.30     50.98 o 
  -6  16   9      277.04      269.63     55.18 o 
  -5  16   9       10.86       20.85     26.76 o 
  -4  16   9      503.64      527.35     49.99 o 
  -3  16   9     1012.36     1030.30     64.31 o 
  -2  16   9      565.68      581.24     52.92 o 
  -1  16   9       98.47       60.50     21.86 o 
   0  16   9      200.64      231.09     31.25 o 
   1  16   9      297.59      334.52     30.58 o 
   2  16   9       65.89       75.35     22.02 o 
  -9  17   9      530.47      523.88     63.22 o 
  -8  17   9       88.21       66.39     26.84 o 
  -7  17   9       56.04       55.91     32.34 o 
  -6  17   9       86.28      119.61     34.66 o 
  -5  17   9      136.03      147.86     35.98 o 
  -4  17   9       10.76        3.45     25.02 o 
  -3  17   9        1.29       12.39     26.06 o 
  -2  17   9       49.75       63.54     32.15 o 
  -1  17   9      805.41      804.03     93.76 o 
   0  17   9      598.58      615.89     59.54 o 
   1  17   9        0.40        6.66     21.24 o 
   2  17   9      247.46      264.96     30.16 o 
  -8  18   9        0.03       17.35     24.76 o 
  -7  18   9        7.25      -10.64     28.33 o 
  -6  18   9        9.80       26.65     29.68 o 
  -5  18   9      232.93      171.46     38.20 o 
  -4  18   9      934.46      891.51     64.51 o 
  -3  18   9       11.82       -3.84     26.06 o 
  -2  18   9      261.26      247.31     43.53 o 
  -1  18   9      104.12      100.64     25.21 o 
   0  18   9       66.11       48.33     21.60 o 
   1  18   9       83.25       90.75     26.58 o 
   2  18   9       31.85       28.61     18.37 o 
  -8  19   9      632.49      536.80     47.79 o 
  -7  19   9       13.74       -9.40     27.38 o 
  -6  19   9       64.01       48.45     32.54 o 
  -5  19   9      298.17      322.84     46.88 o 
  -4  19   9       72.71       58.23     32.94 o 
  -3  19   9       55.51       41.54     30.87 o 
  -2  19   9      238.70      273.69     45.88 o 
  -1  19   9      324.68      235.27     40.10 o 
   0  19   9      122.09       90.20     25.59 o 
   1  19   9      282.04      266.83     53.45 o 
  -7  20   9     1726.27     1505.83     86.64 o 
  -6  20   9     1030.59      993.18     71.16 o 
  -5  20   9       18.44      -10.13     29.77 o 
  -4  20   9      778.35      736.99     62.15 o 
  -3  20   9     1522.57     1538.70     84.11 o 
  -2  20   9     1033.74     1091.99     73.92 o 
  -1  20   9        0.48       -4.63     27.94 o 
   0  20   9     1388.27     1335.57    216.84 o 
   1  20   9     1687.92     1762.89    214.55 o 
  -6  21   9      290.34      243.65     46.59 o 
  -5  21   9      979.20      906.47     70.78 o 
  -4  21   9      681.61      791.47     67.11 o 
  -3  21   9        6.89       -2.31     27.55 o 
  -2  21   9     1414.39     1428.02     84.18 o 
  -1  21   9     1035.01     1369.06    177.19 o 
   0  21   9      199.99      295.11     53.97 o 
  -6  22   9      130.01      102.59     42.15 o 
  -5  22   9        1.96       -6.11     30.97 o 
  -4  22   9        7.37        4.61     31.89 o 
  -3  22   9        1.25       -6.66     31.76 o 
  -2  22   9        2.55      -18.68     31.16 o 
  -1  22   9       16.23        5.55     33.22 o 
  -4  23   9      630.00      714.46     66.43 o 
  -3  23   9      160.02      203.18     46.03 o 
  -2  23   9      636.37      681.56     65.49 o 
 -11   0  10     2190.40     2029.83    138.65 o 
 -10   0  10     1525.67     1591.14    119.79 o 
  -9   0  10       36.43       14.97     37.16 o 
  -8   0  10     4172.00     3921.00    158.06 o 
  -7   0  10     2927.67     2746.37    127.00 o 
  -6   0  10     2049.40     2256.10    110.92 o 
  -5   0  10      722.75      669.37     42.48 o 
  -4   0  10    13422.11    10969.93    207.42 o 
  -3   0  10     2400.68     2261.09    102.60 o 
  -2   0  10      424.28      358.11     33.16 o 
  -1   0  10      384.86      407.07     54.91 o 
   0   0  10     5154.41     4878.79    169.15 o 
   1   0  10     6152.38     6240.88    200.21 o 
   2   0  10      597.78      640.01     73.76 o 
   3   0  10      508.08      671.06     81.53 o 
   4   0  10     2587.48     2962.66    162.50 o 
 -11   1  10       95.50       72.15     36.63 o 
 -10   1  10      426.98      336.63     47.45 o 
  -9   1  10     2092.94     2015.06     87.64 o 
  -8   1  10     1500.63     1405.39     70.35 o 
  -7   1  10      710.89      633.26     63.50 o 
  -6   1  10     1573.64     1393.55     91.51 o 
  -5   1  10     5547.95     5118.23     82.18 o 
  -4   1  10     1763.50     1671.31     67.38 o 
  -3   1  10        6.43       15.60     17.84 o 
  -2   1  10      863.55      961.00     43.11 o 
  -1   1  10     3860.28     3679.64     99.76 o 
   0   1  10      359.86      388.84     40.18 o 
   1   1  10       28.09       15.14     19.97 o 
   2   1  10      772.64      872.31     60.30 o 
   3   1  10     1728.33     1824.54     88.03 o 
   4   1  10      153.29      149.67     37.43 o 
 -11   2  10       28.91       14.09     30.56 o 
 -10   2  10      147.44      131.03     37.25 o 
  -9   2  10       77.13       76.54     31.06 o 
  -8   2  10       19.01       19.12     22.74 o 
  -7   2  10       59.05       69.79     25.48 o 
  -6   2  10      212.04      227.36     25.44 o 
  -5   2  10      101.61       74.96     18.23 o 
  -4   2  10      126.40      128.15     23.77 o 
  -3   2  10      264.03      277.48     30.91 o 
  -2   2  10        2.57        8.36     13.75 o 
  -1   2  10      329.34      348.13     49.64 o 
   0   2  10       99.23       83.74     25.29 o 
   1   2  10        6.34       20.86     24.96 o 
   2   2  10       30.68       17.69     21.70 o 
   3   2  10       19.66       23.14     24.70 o 
   4   2  10        1.73       19.63     27.25 o 
 -11   3  10       15.79        4.92     30.78 o 
 -10   3  10      665.91      640.96     67.11 o 
  -9   3  10     1196.67     1256.17     71.18 o 
  -8   3  10       25.54       52.88     26.47 o 
  -7   3  10       54.48       37.26     23.52 o 
  -6   3  10     1968.51     1844.33     55.98 o 
  -5   3  10     3468.38     3468.54     87.41 o 
  -4   3  10      548.52      488.36     29.73 o 
  -3   3  10      524.21      472.99     30.96 o 
  -2   3  10     1085.46     1246.31     74.02 o 
  -1   3  10      413.79      370.16     37.25 o 
   0   3  10      343.37      356.37     39.38 o 
   1   3  10     1112.21     1161.85     75.70 o 
   2   3  10     1121.53     1077.60     55.29 o 
   3   3  10      295.60      318.74     43.44 o 
   4   3  10        0.28       30.50     27.45 o 
 -11   4  10      518.54      447.56     99.83 o 
 -10   4  10      843.40      741.32     61.48 o 
  -9   4  10      676.44      596.90     63.50 o 
  -8   4  10      597.00      604.36     51.12 o 
  -7   4  10     1307.54     1259.79     65.44 o 
  -6   4  10      235.64      322.66     34.03 o 
  -5   4  10      112.13      129.93     25.10 o 
  -4   4  10     1061.74      994.62     42.01 o 
  -3   4  10      159.84      172.60     25.52 o 
  -2   4  10      125.94       97.30     26.20 o 
  -1   4  10     1779.94     1997.67    187.85 o 
   0   4  10     1948.62     2023.64     80.00 o 
   1   4  10       15.54       39.37     22.55 o 
   2   4  10       13.66        6.88     14.58 o 
   3   4  10      550.89      471.15     50.76 o 
   4   4  10     1344.17     1507.42     85.86 o 
 -11   5  10       79.51       41.92     35.19 o 
 -10   5  10        1.03       -9.25     26.66 o 
  -9   5  10      254.17      236.61     39.98 o 
  -8   5  10      313.95      256.04     37.45 o 
  -7   5  10      127.67      108.96     28.27 o 
  -6   5  10      166.81      150.92     27.25 o 
  -5   5  10      879.27      929.07    125.34 o 
  -4   5  10      245.11      246.57     23.54 o 
  -3   5  10      132.87      132.66     17.18 o 
  -2   5  10      636.46      625.38     49.89 o 
  -1   5  10      236.16      239.38     26.00 o 
   0   5  10      329.62      342.79     41.87 o 
   1   5  10        2.32       11.07     19.69 o 
   2   5  10      179.57      165.56     25.90 o 
   3   5  10       96.84       95.60     23.83 o 
   4   5  10        9.67       21.01     26.69 o 
 -11   6  10        0.72      -28.73     28.73 o 
 -10   6  10      113.21       77.73     35.37 o 
  -9   6  10     1420.71     1243.00     73.76 o 
  -8   6  10       18.27       35.48     25.90 o 
  -7   6  10        1.66       -3.68     15.16 o 
  -6   6  10       13.72       10.29     18.62 o 
  -5   6  10      655.99      638.80     43.33 o 
  -4   6  10      164.43      157.42     18.39 o 
  -3   6  10       35.93       41.57     16.71 o 
  -2   6  10     1099.00     1063.86     49.25 o 
  -1   6  10       78.28       82.93     20.38 o 
   0   6  10       23.98       39.47     22.70 o 
   1   6  10        1.40        9.43     19.17 o 
   2   6  10      296.03      251.17     30.33 o 
   3   6  10       18.77       18.04     17.84 o 
   4   6  10       13.52       30.17     27.15 o 
 -11   7  10      372.25      379.49     53.44 o 
 -10   7  10      857.12      725.32     63.13 o 
  -9   7  10        4.56       -4.60     24.70 o 
  -8   7  10      109.04       99.55     30.58 o 
  -7   7  10      655.17      633.61     39.61 o 
  -6   7  10     1788.86     1912.81    115.08 o 
  -5   7  10       28.24       28.66     21.45 o 
  -4   7  10       93.17       66.84     23.84 o 
  -3   7  10        2.07        6.49     15.02 o 
  -2   7  10      181.50      187.19     32.48 o 
  -1   7  10       71.36       72.60     19.77 o 
   0   7  10      398.31      393.08     41.15 o 
   1   7  10      254.39      220.12     35.48 o 
   2   7  10       96.43       89.19     22.48 o 
   3   7  10        1.66       -1.28     14.56 o 
 -10   8  10       67.47       95.37     37.62 o 
  -9   8  10        0.11        5.58     27.02 o 
  -8   8  10       54.42       49.95     26.84 o 
  -7   8  10       26.07       44.06     21.77 o 
  -6   8  10      355.82      468.15     69.05 o 
  -5   8  10        7.28        3.60     18.82 o 
  -4   8  10      150.92      147.61     32.44 o 
  -3   8  10     1278.62     1328.13     66.83 o 
  -2   8  10       25.88       21.03     16.70 o 
  -1   8  10      283.54      328.68     37.21 o 
   0   8  10     1129.74     1192.29     64.26 o 
   1   8  10      235.82      253.86     38.38 o 
   2   8  10      239.43      252.73     31.43 o 
   3   8  10      197.04      193.09     29.22 o 
 -10   9  10      481.90      422.76     54.47 o 
  -9   9  10        5.15        3.05     26.27 o 
  -8   9  10      878.06      891.57    140.31 o 
  -7   9  10      214.83      268.02     36.08 o 
  -6   9  10        2.54       -6.82     20.96 o 
  -5   9  10        2.86       -3.97     20.74 o 
  -4   9  10     1100.61     1156.41     60.72 o 
  -3   9  10      560.18      590.13     43.26 o 
  -2   9  10      150.47      147.19     22.91 o 
  -1   9  10      212.00      255.20     28.07 o 
   0   9  10        3.13       -2.10     20.79 o 
   1   9  10       97.55       81.60     27.77 o 
   2   9  10      154.11      138.24     26.60 o 
   3   9  10        8.77       14.37     17.75 o 
 -10  10  10      744.10      695.03     92.34 o 
  -9  10  10      786.30      796.39     98.72 o 
  -8  10  10       14.32       12.87     20.89 o 
  -7  10  10      165.71      172.75     32.66 o 
  -6  10  10      563.67      578.33     61.28 o 
  -5  10  10      355.07      372.14     69.32 o 
  -4  10  10      131.29      162.72     31.94 o 
  -3  10  10      124.15      130.68     21.83 o 
  -2  10  10       88.20       88.24     20.65 o 
  -1  10  10      490.81      589.75     38.65 o 
   0  10  10      230.01      278.56     33.69 o 
   1  10  10       19.66       31.86     23.49 o 
   2  10  10      163.36      207.08     29.88 o 
   3  10  10        2.81        0.87     17.65 o 
 -10  11  10        0.68       15.16     31.66 o 
  -9  11  10     1427.72     1338.91    211.86 o 
  -8  11  10     2851.28     2777.52    251.53 o 
  -7  11  10      383.12      428.82     44.50 o 
  -6  11  10      184.93      170.77     33.12 o 
  -5  11  10     1900.30     1859.86    103.99 o 
  -4  11  10      602.75      621.09     50.16 o 
  -3  11  10      181.22      209.23     25.66 o 
  -2  11  10      581.89      574.62     38.24 o 
  -1  11  10     1622.08     1743.32    142.54 o 
   0  11  10      403.93      450.52     50.11 o 
   1  11  10        0.87       24.40     23.27 o 
   2  11  10      208.66      222.36     30.81 o 
   3  11  10      783.43      841.61    116.27 o 
 -10  12  10     1265.91     1264.12    163.33 o 
  -9  12  10       50.61       20.49     28.25 o 
  -8  12  10     2332.43     2289.77    246.31 o 
  -7  12  10     2607.99     2477.84    234.59 o 
  -6  12  10     3076.48     2997.47    177.47 o 
  -5  12  10      152.37      134.53     35.77 o 
  -4  12  10     6189.63     6282.45    139.21 o 
  -3  12  10     5472.32     5923.90    266.21 o 
  -2  12  10     1421.57     1607.69    110.61 o 
  -1  12  10       36.00       31.17     19.83 o 
   0  12  10     4931.79     5659.79    472.39 o 
   1  12  10     2944.03     3349.38    387.94 o 
   2  12  10       70.10       81.72     22.99 o 
   3  12  10      101.61      122.01     27.75 o 
  -9  13  10     1837.86     1766.03    372.13 o 
  -8  13  10      221.87      241.19     29.10 o 
  -7  13  10      532.22      475.43     49.60 o 
  -6  13  10     2209.46     2405.27     93.69 o 
  -5  13  10     2479.03     2701.07     96.08 o 
  -4  13  10      927.38      953.09     60.39 o 
  -3  13  10       19.53       17.93     24.25 o 
  -2  13  10     2436.22     2612.28    198.40 o 
  -1  13  10     4262.25     4701.03    360.99 o 
   0  13  10      284.20      331.46     34.02 o 
   1  13  10      630.90      688.11     60.73 o 
   2  13  10      789.40      883.28    104.27 o 
  -9  14  10       20.21       18.97     24.85 o 
  -8  14  10       76.61       95.75     27.77 o 
  -7  14  10       30.64       17.90     28.50 o 
  -6  14  10       30.75       53.45     28.38 o 
  -5  14  10       43.53       49.08     27.45 o 
  -4  14  10       66.99       33.50     26.63 o 
  -3  14  10       98.68      100.38     30.59 o 
  -2  14  10       56.94       83.25     21.86 o 
  -1  14  10      181.58      189.66     29.04 o 
   0  14  10      210.91      254.48     32.22 o 
   1  14  10        0.81        9.31     23.05 o 
   2  14  10       24.04       20.12     19.74 o 
  -9  15  10      669.85      578.30     51.34 o 
  -8  15  10       84.46       97.58     27.49 o 
  -7  15  10        2.31      -18.52     24.47 o 
  -6  15  10      174.28      165.58     37.49 o 
  -5  15  10     1256.63     1382.83     74.48 o 
  -4  15  10      222.11      295.92     41.75 o 
  -3  15  10      591.99      612.21     54.26 o 
  -2  15  10     1412.42     1467.37     91.79 o 
  -1  15  10     2574.73     2654.22    272.83 o 
   0  15  10      202.88      182.91     29.49 o 
   1  15  10      535.93      582.97     72.31 o 
   2  15  10      655.42      625.72     53.76 o 
  -9  16  10       37.45       30.08     26.68 o 
  -8  16  10     1171.75      985.48     57.72 o 
  -7  16  10     2011.58     1823.12    225.17 o 
  -6  16  10      237.04      208.42     40.73 o 
  -5  16  10      683.62      710.60     58.19 o 
  -4  16  10     1784.43     1912.10     87.83 o 
  -3  16  10     1125.87     1162.09     71.18 o 
  -2  16  10       76.90      107.93     40.21 o 
  -1  16  10      651.10      682.30    102.84 o 
   0  16  10     2149.67     2105.98    198.52 o 
   1  16  10      523.35      625.83     63.34 o 
  -8  17  10     1041.08      829.89     86.46 o 
  -7  17  10        3.52       17.60     30.01 o 
  -6  17  10     1578.32     1427.82     85.41 o 
  -5  17  10     2255.49     2272.79     96.27 o 
  -4  17  10      342.67      331.32     45.41 o 
  -3  17  10      352.97      298.39     44.61 o 
  -2  17  10      389.25      461.06     52.92 o 
  -1  17  10      195.42      210.15     30.72 o 
   0  17  10       64.14       74.27     28.12 o 
   1  17  10      440.52      428.43     68.30 o 
  -8  18  10       66.04       35.02     26.35 o 
  -7  18  10      233.86      157.86     52.13 o 
  -6  18  10       13.21       37.32     39.93 o 
  -5  18  10        4.71       -0.21     29.95 o 
  -4  18  10       10.80       15.06     28.62 o 
  -3  18  10       79.89       75.88     33.05 o 
  -2  18  10       32.50       22.87     31.01 o 
  -1  18  10        8.15        9.39     18.68 o 
   0  18  10       51.38       56.37     23.84 o 
  -7  19  10        5.77       21.09     32.77 o 
  -6  19  10      463.10      456.12     59.34 o 
  -5  19  10      165.44      166.16     64.06 o 
  -4  19  10       10.07      -10.67     26.53 o 
  -3  19  10       31.25       32.95     31.58 o 
  -2  19  10     1070.58     1186.26     93.17 o 
  -1  19  10      449.85      510.69     57.15 o 
   0  19  10       41.14       31.61     24.34 o 
  -6  20  10      155.08      180.33     43.51 o 
  -5  20  10      170.00      122.00     37.89 o 
  -4  20  10     1058.85     1231.73     80.55 o 
  -3  20  10      822.74     1040.27    160.56 o 
  -2  20  10        6.59        8.16     30.78 o 
  -1  20  10      467.88      518.33     60.65 o 
  -5  21  10      238.41      238.96     47.05 o 
  -4  21  10      830.24      870.92     70.37 o 
  -3  21  10      165.81      148.20     43.12 o 
  -2  21  10      116.99      178.43     43.92 o 
 -11   1  11      240.99      188.32     45.02 o 
 -10   1  11      779.37      815.12     65.32 o 
  -9   1  11       35.07       51.92     28.99 o 
  -8   1  11     1152.78     1036.32     62.94 o 
  -7   1  11     2367.43     2297.20     85.09 o 
  -6   1  11      208.11      222.38     32.49 o 
  -5   1  11      217.24      215.79     23.69 o 
  -4   1  11     2447.43     2270.72    106.76 o 
  -3   1  11      187.68      217.75     30.52 o 
  -2   1  11        5.16       13.10     17.69 o 
  -1   1  11        2.62       -0.43     17.98 o 
   0   1  11      899.71      993.70     61.16 o 
   1   1  11      326.29      371.85     43.72 o 
   2   1  11      276.98      320.42     52.69 o 
   3   1  11       20.37       26.30     25.27 o 
 -11   2  11       28.39       16.24     33.31 o 
 -10   2  11     1424.49     1450.86     82.35 o 
  -9   2  11     2198.30     2063.41    117.85 o 
  -8   2  11     1272.49     1162.05     66.84 o 
  -7   2  11       19.09       20.09     21.95 o 
  -6   2  11     2377.11     2396.65     65.23 o 
  -5   2  11     3888.69     3673.69     89.66 o 
  -4   2  11      963.57      958.48     51.69 o 
  -3   2  11      560.13      551.95     42.65 o 
  -2   2  11      639.35      616.84     45.86 o 
  -1   2  11     2103.06     2101.51     81.54 o 
   0   2  11      180.44      185.11     33.27 o 
   1   2  11      234.24      227.39     37.06 o 
   2   2  11      332.03      322.83     43.62 o 
   3   2  11      255.70      334.09     46.83 o 
 -11   3  11      200.07      168.87     43.35 o 
 -10   3  11      102.92       93.49     38.27 o 
  -9   3  11      849.21      798.84     61.08 o 
  -8   3  11      529.59      507.82     59.06 o 
  -7   3  11      237.79      224.78     44.92 o 
  -6   3  11      241.40      221.05     31.35 o 
  -5   3  11     1173.73     1237.00     58.21 o 
  -4   3  11     1572.11     1544.91     62.61 o 
  -3   3  11       16.52       32.25     16.01 o 
  -2   3  11      672.56      617.67     47.20 o 
  -1   3  11     1930.52     1815.12     76.58 o 
   0   3  11     1434.28     1353.17     70.59 o 
   1   3  11        7.04       15.57     21.76 o 
   2   3  11       72.51       69.52     32.17 o 
   3   3  11      526.75      496.74     53.90 o 
 -11   4  11      903.56      673.89     64.86 o 
 -10   4  11      582.29      481.31     54.08 o 
  -9   4  11      352.23      336.69     44.91 o 
  -8   4  11     1237.90     1229.04     93.73 o 
  -7   4  11     1306.74     1264.40    141.15 o 
  -6   4  11      196.29      177.76     29.02 o 
  -5   4  11     1709.48     1650.35     65.88 o 
  -4   4  11     1192.62     1152.34     65.99 o 
  -3   4  11      962.82      923.89     41.94 o 
  -2   4  11       19.17       12.15     14.76 o 
  -1   4  11      714.77      765.62     52.51 o 
   0   4  11     1913.61     2090.15     86.62 o 
   1   4  11      103.99      123.99     31.57 o 
   2   4  11       70.90       51.36     27.42 o 
   3   4  11       38.72       42.72     28.41 o 
 -11   5  11      390.80      373.76     53.40 o 
 -10   5  11     1009.60      982.67     74.87 o 
  -9   5  11      500.43      447.35     49.94 o 
  -8   5  11        0.52       -5.45     22.13 o 
  -7   5  11      355.35      345.12     39.69 o 
  -6   5  11     1154.49     1082.04     83.19 o 
  -5   5  11     1171.64     1200.15     58.37 o 
  -4   5  11        5.50       24.22     13.28 o 
  -3   5  11      329.06      340.44     29.42 o 
  -2   5  11      550.64      640.75     72.46 o 
  -1   5  11      105.47      158.55     45.20 o 
   0   5  11      429.80      370.27     42.12 o 
   1   5  11     1184.10     1212.82     71.18 o 
   2   5  11      216.92      300.43     59.62 o 
   3   5  11       34.83       44.24     28.43 o 
 -10   6  11      872.85      769.03    129.22 o 
  -9   6  11      140.97      131.56     35.53 o 
  -8   6  11       43.31       40.92     26.66 o 
  -7   6  11       20.48       15.92     21.35 o 
  -6   6  11        8.22        4.99     20.56 o 
  -5   6  11       43.70       33.99     21.24 o 
  -4   6  11      347.55      398.58     30.27 o 
  -3   6  11       27.69       15.24     14.88 o 
  -2   6  11       42.40       16.34     16.48 o 
  -1   6  11      155.65      128.46     30.19 o 
   0   6  11       40.73       38.34     23.43 o 
   1   6  11       18.74       46.01     24.88 o 
   2   6  11        1.36       -5.27     22.35 o 
   3   6  11        4.73        5.76     22.78 o 
 -10   7  11     1094.73     1057.76    115.91 o 
  -9   7  11     1109.10     1009.79     68.22 o 
  -8   7  11      397.75      350.10     42.72 o 
  -7   7  11        9.28       12.35     18.67 o 
  -6   7  11     1817.53     2047.03    148.35 o 
  -5   7  11     2461.44     2401.62     83.91 o 
  -4   7  11      349.37      366.27     38.41 o 
  -3   7  11      390.84      392.27     37.56 o 
  -2   7  11     2214.61     2338.18    165.10 o 
  -1   7  11     1428.85     1312.57     68.24 o 
   0   7  11      118.27       46.34     29.67 o 
   1   7  11     1094.00     1208.09     71.53 o 
   2   7  11      273.74      288.30     90.12 o 
 -10   8  11      281.16      211.49     51.30 o 
  -9   8  11       75.32       77.49     33.09 o 
  -8   8  11      945.84      964.36    215.46 o 
  -7   8  11     1723.21     1910.31    126.17 o 
  -6   8  11      586.60      597.99     47.04 o 
  -5   8  11      414.73      373.59     41.57 o 
  -4   8  11     4569.19     4829.85    118.82 o 
  -3   8  11      843.12      850.03     56.64 o 
  -2   8  11      144.58      168.85     24.53 o 
  -1   8  11     1855.49     1939.99    154.46 o 
   0   8  11     2245.90     2378.40    101.77 o 
   1   8  11      108.14      144.99     33.70 o 
   2   8  11      126.03      115.34     34.31 o 
 -10   9  11      292.60      266.56     46.25 o 
  -9   9  11      825.82      857.82    160.28 o 
  -8   9  11      314.56      275.64     41.36 o 
  -7   9  11      116.45      162.48     33.05 o 
  -6   9  11     1314.38     1321.90     68.22 o 
  -5   9  11     1995.98     1987.44     80.20 o 
  -4   9  11      251.13      211.28     33.72 o 
  -3   9  11      494.86      586.91     50.55 o 
  -2   9  11      740.11      804.00     44.25 o 
  -1   9  11      214.13      239.79     29.91 o 
   0   9  11        3.09      -10.75     18.52 o 
   1   9  11      585.99      651.09     57.40 o 
   2   9  11      468.08      556.02     56.47 o 
 -10  10  11        3.95      -25.97     27.19 o 
  -9  10  11       78.62       80.74     32.93 o 
  -8  10  11      127.22      116.22     33.84 o 
  -7  10  11        4.93      -13.31     31.61 o 
  -6  10  11        8.53        0.56     23.33 o 
  -5  10  11      171.06      134.28     32.15 o 
  -4  10  11       23.56       13.07     22.31 o 
  -3  10  11       27.67       26.91     18.00 o 
  -2  10  11        4.19       -8.25     15.37 o 
  -1  10  11      170.00      188.45     27.94 o 
   0  10  11        4.66       -2.40     21.17 o 
   1  10  11       51.65       39.93     25.00 o 
   2  10  11      139.12      136.60     36.71 o 
 -10  11  11     1142.17     1030.85    145.30 o 
  -9  11  11      805.50      800.87     64.69 o 
  -8  11  11        5.45        1.85     20.77 o 
  -7  11  11      886.08      874.77     69.88 o 
  -6  11  11     2423.11     2538.82    162.22 o 
  -5  11  11      819.29      815.78     56.86 o 
  -4  11  11       73.15       84.50     37.44 o 
  -3  11  11     1454.85     1672.96     76.86 o 
  -2  11  11      963.09     1021.58     76.21 o 
  -1  11  11      352.93      348.00     34.25 o 
   0  11  11      141.01      137.44     33.31 o 
   1  11  11      714.39      787.85    153.90 o 
   2  11  11      356.83      385.60     50.55 o 
  -9  12  11       33.41       19.53     30.78 o 
  -8  12  11      331.00      300.89     47.52 o 
  -7  12  11      870.11      924.88     64.14 o 
  -6  12  11      125.87      123.24     33.14 o 
  -5  12  11      159.82      197.99     37.26 o 
  -4  12  11     1166.75     1264.69     70.56 o 
  -3  12  11      517.49      591.98     53.33 o 
  -2  12  11        0.09       -5.45     16.47 o 
  -1  12  11      550.43      568.88     43.63 o 
   0  12  11      821.45      854.35     90.95 o 
   1  12  11      477.37      543.05     86.24 o 
  -9  13  11      238.87      194.67     45.75 o 
  -8  13  11     1605.57     1578.81     87.16 o 
  -7  13  11      468.51      461.04     59.62 o 
  -6  13  11      192.67      254.04     40.39 o 
  -5  13  11     1971.41     2144.06     90.78 o 
  -4  13  11     3812.29     4045.41    119.80 o 
  -3  13  11      689.41      795.18     58.63 o 
  -2  13  11        6.35       14.21     18.05 o 
  -1  13  11      990.72     1248.77     96.12 o 
   0  13  11      454.64      556.06     54.30 o 
   1  13  11       20.68       36.82     27.55 o 
  -9  14  11     1034.07      846.17     69.98 o 
  -8  14  11       89.44       58.94     26.11 o 
  -7  14  11      555.83      501.38     53.52 o 
  -6  14  11     2243.51     2226.42     93.89 o 
  -5  14  11     1992.33     2121.61     91.16 o 
  -4  14  11       42.15       67.13     31.48 o 
  -3  14  11      702.86      816.68    109.81 o 
  -2  14  11     1732.56     2197.35     93.51 o 
  -1  14  11      530.04      617.78     45.58 o 
   0  14  11        1.04      -11.69     18.34 o 
   1  14  11      229.71      290.11     44.34 o 
  -8  15  11      524.08      471.43     43.57 o 
  -7  15  11      398.33      515.99     55.09 o 
  -6  15  11       47.03       57.39     31.65 o 
  -5  15  11      418.77      514.78     52.94 o 
  -4  15  11      616.54      674.80     58.23 o 
  -3  15  11      111.78      134.19     34.90 o 
  -2  15  11        9.11       29.59     28.65 o 
  -1  15  11      850.43      902.82     93.22 o 
   0  15  11      323.49      299.82     36.45 o 
  -8  16  11      146.20       99.75     37.83 o 
  -7  16  11      182.83      164.08     40.03 o 
  -6  16  11      107.37       93.71     34.50 o 
  -5  16  11      158.95      223.34     41.30 o 
  -4  16  11      665.64      740.58     60.98 o 
  -3  16  11      414.74      438.74     50.57 o 
  -2  16  11      158.45      128.41     36.24 o 
  -1  16  11       34.46       48.28     24.11 o 
   0  16  11      262.51      238.79     40.06 o 
  -7  17  11      280.91      234.23     46.02 o 
  -6  17  11      294.66      256.48     44.70 o 
  -5  17  11      116.66       95.77     36.26 o 
  -4  17  11      231.02      220.38     41.09 o 
  -3  17  11     1752.15     1706.61     88.23 o 
  -2  17  11      487.36      502.42     55.86 o 
  -1  17  11        1.87        6.68     20.50 o 
   0  17  11      133.79      109.56     28.71 o 
  -7  18  11       11.15        9.19     31.19 o 
  -6  18  11      592.57      499.17     57.45 o 
  -5  18  11      986.83      904.83     69.22 o 
  -4  18  11       56.40       18.65     30.47 o 
  -3  18  11       42.10       14.62     29.77 o 
  -2  18  11      899.29     1017.16     73.52 o 
  -1  18  11      143.82      164.66     41.26 o 
  -6  19  11      110.48      115.34     39.41 o 
  -5  19  11     1463.37     1316.57     82.16 o 
  -4  19  11      288.78      277.58     47.45 o 
  -3  19  11       77.96       50.54     35.88 o 
  -2  19  11      631.77      647.64    146.41 o 
  -5  20  11      102.53      150.97     43.69 o 
  -4  20  11     1823.50     1929.27     99.59 o 
  -3  20  11      683.78      709.93     67.63 o 
 -10   0  12      223.92      260.66     66.00 o 
  -9   0  12     1124.49     1138.03    103.16 o 
  -8   0  12     2339.46     2097.49    124.23 o 
  -7   0  12      511.62      377.13     60.45 o 
  -6   0  12       77.37       58.23     34.39 o 
  -5   0  12     1861.48     1800.22     97.61 o 
  -4   0  12      949.98      871.83     74.32 o 
  -3   0  12      259.96      298.37     52.13 o 
  -2   0  12       72.63       78.20     36.60 o 
  -1   0  12     2550.75     2374.23    130.88 o 
   0   0  12     1155.88     1231.21    100.38 o 
   1   0  12       73.17       85.96     43.26 o 
   2   0  12       87.64       77.64     43.81 o 
 -10   1  12     1376.65     1249.99     79.38 o 
  -9   1  12      917.63      826.38     62.53 o 
  -8   1  12       74.96       70.27     28.82 o 
  -7   1  12        9.20        2.12     20.76 o 
  -6   1  12     1080.88     1073.23     60.00 o 
  -5   1  12     1330.37     1156.39     67.96 o 
  -4   1  12      250.79      269.36     33.33 o 
  -3   1  12        1.29       -4.04     16.85 o 
  -2   1  12      158.94      146.41     30.39 o 
  -1   1  12     1409.54     1408.68     73.53 o 
   0   1  12       23.18       41.78     25.09 o 
   1   1  12      321.45      342.73     45.70 o 
   2   1  12      330.09      363.77     48.04 o 
 -10   2  12     1255.82     1060.91     74.28 o 
  -9   2  12      220.74      217.37     40.97 o 
  -8   2  12      126.80       66.87     29.95 o 
  -7   2  12     1139.35     1005.99     61.61 o 
  -6   2  12     1226.50     1193.45     63.92 o 
  -5   2  12      591.37      656.71     46.23 o 
  -4   2  12        2.30       18.89     18.77 o 
  -3   2  12      905.98      898.49     54.40 o 
  -2   2  12      858.79      848.68     56.85 o 
  -1   2  12      331.31      328.85     41.13 o 
   0   2  12       54.19       22.48     23.88 o 
   1   2  12      123.36      192.72     37.06 o 
   2   2  12      338.72      387.14     49.21 o 
 -10   3  12      384.40      405.43     52.73 o 
  -9   3  12        3.26      -11.39     23.37 o 
  -8   3  12     1341.09     1334.75    113.97 o 
  -7   3  12      886.07      831.51     57.22 o 
  -6   3  12       35.95       83.80     26.08 o 
  -5   3  12      679.47      711.44     47.65 o 
  -4   3  12      541.24      513.06     35.16 o 
  -3   3  12       25.27       64.48     24.12 o 
  -2   3  12      116.05      109.73     28.60 o 
  -1   3  12       81.01       92.62     29.21 o 
   0   3  12      614.35      526.57     51.15 o 
   1   3  12      658.71      732.88     60.19 o 
   2   3  12      141.84      137.55     46.03 o 
 -10   4  12        0.16        4.59     28.20 o 
  -9   4  12      308.89      309.16     44.31 o 
  -8   4  12      130.74      154.15     34.11 o 
  -7   4  12      108.83      108.50     29.80 o 
  -6   4  12      104.69      134.31     28.33 o 
  -5   4  12      157.65      183.02     30.77 o 
  -4   4  12       86.82       98.79     21.26 o 
  -3   4  12       34.90        7.65     15.99 o 
  -2   4  12        0.47       -0.74     18.38 o 
  -1   4  12      162.95      192.69     34.09 o 
   0   4  12      436.03      537.33     51.51 o 
   1   4  12        0.49       -5.25     20.98 o 
   2   4  12       99.15      116.80     35.19 o 
 -10   5  12        0.26      -16.45     27.55 o 
  -9   5  12     1655.34     1607.35    190.50 o 
  -8   5  12     1338.09     1348.14    135.60 o 
  -7   5  12      464.69      457.29     45.29 o 
  -6   5  12      160.98      187.55     30.91 o 
  -5   5  12     2141.26     2272.74    117.02 o 
  -4   5  12     1259.92     1365.79     52.39 o 
  -3   5  12      398.69      432.79     35.25 o 
  -2   5  12      549.80      571.29     48.55 o 
  -1   5  12      365.64      445.56     46.27 o 
   0   5  12      204.12      220.18     37.98 o 
   1   5  12      102.47       69.25     29.95 o 
   2   5  12      327.08      344.21     48.37 o 
 -10   6  12     2670.04     2274.13    250.68 o 
  -9   6  12     1003.47      858.26    120.62 o 
  -8   6  12        5.71       32.78     26.47 o 
  -7   6  12      866.44      932.41    114.52 o 
  -6   6  12     1805.48     1694.00     71.96 o 
  -5   6  12      288.07      275.96     37.20 o 
  -4   6  12       96.03      100.57     27.15 o 
  -3   6  12      110.47      108.84     22.52 o 
  -2   6  12      648.91      661.25     52.66 o 
  -1   6  12      369.51      457.85     48.06 o 
   0   6  12        9.01        8.26     24.12 o 
   1   6  12      344.89      389.54     52.96 o 
 -10   7  12       73.32       58.67     35.80 o 
  -9   7  12      253.67      189.40     39.02 o 
  -8   7  12      323.87      325.16     56.85 o 
  -7   7  12      176.07      181.31     33.22 o 
  -6   7  12        8.80       17.75     31.06 o 
  -5   7  12       36.21       47.02     37.44 o 
  -4   7  12      684.31      694.03     51.54 o 
  -3   7  12      165.96      166.78     25.55 o 
  -2   7  12      156.75      142.42     30.77 o 
  -1   7  12      797.85      728.20     55.71 o 
   0   7  12      489.61      438.15     48.79 o 
   1   7  12      198.20      216.58     58.51 o 
 -10   8  12       10.31        1.66     28.63 o 
  -9   8  12      258.60      206.99     66.00 o 
  -8   8  12       13.00        0.55     23.92 o 
  -7   8  12       11.54      -11.65     30.50 o 
  -6   8  12       13.81      -13.25     21.05 o 
  -5   8  12       58.69       66.95     27.38 o 
  -4   8  12        0.09        4.12     22.31 o 
  -3   8  12       14.32       24.23     18.47 o 
  -2   8  12      420.55      383.13     42.55 o 
  -1   8  12       34.82       20.63     24.10 o 
   0   8  12      254.09      264.01     40.58 o 
   1   8  12       12.85       13.80     25.45 o 
 -10   9  12      395.34      423.51     53.84 o 
  -9   9  12      378.35      349.97     95.95 o 
  -8   9  12     1653.20     1635.49    314.73 o 
  -7   9  12     1704.88     1612.21    107.59 o 
  -6   9  12       45.65        8.67     23.88 o 
  -5   9  12     1496.48     1495.13     73.92 o 
  -4   9  12     1854.53     2069.44     84.70 o 
  -3   9  12     1224.94     1281.80    103.43 o 
  -2   9  12       15.55       51.86     21.46 o 
  -1   9  12      738.61      820.85     74.59 o 
   0   9  12     1673.68     1814.79    104.54 o 
   1   9  12      404.95      539.65     56.10 o 
  -9  10  12     1751.29     1889.07    318.06 o 
  -8  10  12       19.76        7.76     34.39 o 
  -7  10  12      327.42      359.47     45.09 o 
  -6  10  12     4803.67     4746.91    233.21 o 
  -5  10  12     4559.92     4798.73    131.16 o 
  -4  10  12      312.69      319.73     42.55 o 
  -3  10  12     2961.77     3376.95    228.49 o 
  -2  10  12     5173.89     5803.59    439.16 o 
  -1  10  12      521.94      550.29     52.44 o 
   0  10  12       14.59       10.32     22.15 o 
   1  10  12      761.79      988.39     70.93 o 
  -9  11  12      260.71      263.43     67.66 o 
  -8  11  12      335.17      312.73     46.44 o 
  -7  11  12      631.03      616.98     56.27 o 
  -6  11  12        4.30       13.79     24.90 o 
  -5  11  12     1576.28     1566.46     79.02 o 
  -4  11  12     1276.49     1573.31     92.06 o 
  -3  11  12      706.96      837.12     89.01 o 
  -2  11  12      368.78      418.40     37.51 o 
  -1  11  12     2565.50     2591.73    299.76 o 
   0  11  12      882.78      839.21    172.76 o 
  -9  12  12      452.57      343.00     49.02 o 
  -8  12  12      329.61      284.35     37.03 o 
  -7  12  12       79.96       74.80     31.48 o 
  -6  12  12      158.25      166.50     36.45 o 
  -5  12  12      708.35      676.38     56.64 o 
  -4  12  12       81.65       76.06     31.13 o 
  -3  12  12        6.12        0.12     24.88 o 
  -2  12  12       34.29       35.10     21.62 o 
  -1  12  12       44.23       12.28     24.11 o 
   0  12  12      122.46      125.81     35.17 o 
  -8  13  12      232.39      231.02     34.97 o 
  -7  13  12      357.83      314.13     46.46 o 
  -6  13  12      589.22      593.19     55.87 o 
  -5  13  12       21.64       39.80     28.16 o 
  -4  13  12     1155.58     1182.41     72.35 o 
  -3  13  12      601.76      655.34     56.86 o 
  -2  13  12       16.71       -6.66     25.48 o 
  -1  13  12        1.61       19.09     22.67 o 
   0  13  12      171.19      167.41     37.18 o 
  -8  14  12       14.18      -10.13     27.71 o 
  -7  14  12        1.02       40.09     29.98 o 
  -6  14  12       29.32       15.36     29.21 o 
  -5  14  12       11.26       20.95     30.32 o 
  -4  14  12       30.51        0.37     26.45 o 
  -3  14  12       91.39      136.30     37.02 o 
  -2  14  12       23.57       13.23     27.08 o 
  -1  14  12       54.09       45.79     24.64 o 
  -8  15  12       35.60       23.82     32.44 o 
  -7  15  12      166.73      217.85     44.11 o 
  -6  15  12      716.58      723.97     63.33 o 
  -5  15  12      296.04      332.51     47.61 o 
  -4  15  12      198.28      282.13     45.14 o 
  -3  15  12      427.28      545.53     55.65 o 
  -2  15  12      969.25     1045.04     72.31 o 
  -1  15  12      222.64      218.83     34.61 o 
  -7  16  12      626.93      675.22     64.86 o 
  -6  16  12      266.68      200.78     43.32 o 
  -5  16  12      522.41      499.34     55.67 o 
  -4  16  12      934.72      961.03     70.86 o 
  -3  16  12      241.37      319.69     48.03 o 
  -2  16  12        0.19       -7.74     30.19 o 
  -6  17  12       51.53       36.91     33.49 o 
  -5  17  12      287.80      286.38     48.82 o 
  -4  17  12      482.32      556.22     58.62 o 
  -3  17  12        0.86       -7.54     29.56 o 
  -2  17  12      354.58      538.47     59.41 o 
  -5  18  12      282.53      173.08     43.32 o 
  -4  18  12        0.85       -1.73     31.13 o 
 -10   1  13      133.41      122.53     38.82 o 
  -9   1  13     1488.30     1383.32     79.60 o 
  -8   1  13     1043.54      944.58     65.64 o 
  -7   1  13       98.99      118.20     31.52 o 
  -6   1  13      121.75      138.99     31.76 o 
  -5   1  13     1942.82     2004.87    110.92 o 
  -4   1  13     2211.15     2210.36     83.33 o 
  -3   1  13      412.66      358.51     51.02 o 
  -2   1  13        1.38        7.53     21.70 o 
  -1   1  13     1383.19     1386.88     76.86 o 
   0   1  13     1388.83     1340.51     86.52 o 
   1   1  13      258.07      249.41     42.83 o 
 -10   2  13     3672.87     3117.05    211.30 o 
  -9   2  13      805.39      643.34     58.43 o 
  -8   2  13      356.99      333.03     45.29 o 
  -7   2  13     1572.62     1581.16     77.45 o 
  -6   2  13     2831.66     2822.35    134.21 o 
  -5   2  13      745.21      775.91     52.69 o 
  -4   2  13      515.58      479.21     44.05 o 
  -3   2  13     1556.96     1642.46     76.27 o 
  -2   2  13     2628.43     2678.50     99.20 o 
  -1   2  13      561.12      667.55     82.36 o 
   0   2  13      135.61      156.30     36.24 o 
 -10   3  13        3.79       14.46     31.55 o 
  -9   3  13      759.28      665.17     82.91 o 
  -8   3  13     1389.28     1330.65     74.87 o 
  -7   3  13      112.69      103.04     30.91 o 
  -6   3  13      729.94      769.23     77.64 o 
  -5   3  13     2694.24     2432.46    124.23 o 
  -4   3  13      264.01      314.22     30.88 o 
  -3   3  13       35.91       40.20     23.72 o 
  -2   3  13      634.81      555.47     51.43 o 
  -1   3  13      781.46      832.35     62.08 o 
   0   3  13       37.84       66.19     30.58 o 
 -10   4  13        0.24       34.23     32.88 o 
  -9   4  13        2.43      -11.38     23.55 o 
  -8   4  13       57.08       82.47     31.03 o 
  -7   4  13      357.96      306.98     41.37 o 
  -6   4  13      106.83       90.06     28.43 o 
  -5   4  13      480.05      511.34     66.00 o 
  -4   4  13      259.52      291.75     30.68 o 
  -3   4  13       33.25       30.63     22.82 o 
  -2   4  13        0.93       17.47     23.13 o 
  -1   4  13      358.24      364.64     45.98 o 
   0   4  13        6.30      -21.18     21.18 o 
 -10   5  13       55.02        5.65     31.70 o 
  -9   5  13        7.55       27.13     28.66 o 
  -8   5  13      114.05      110.57     32.93 o 
  -7   5  13      296.71      327.77     50.47 o 
  -6   5  13       24.87       20.52     34.39 o 
  -5   5  13      167.97      178.95     33.16 o 
  -4   5  13     1121.59     1237.69     91.23 o 
  -3   5  13       37.76       60.91     29.67 o 
  -2   5  13       12.25       -0.89     19.97 o 
  -1   5  13      190.39      182.10     36.08 o 
   0   5  13      635.87      773.05     62.47 o 
  -9   6  13      488.96      350.87     49.00 o 
  -8   6  13      378.45      372.34     45.49 o 
  -6   6  13      361.82      285.06     56.57 o 
  -5   6  13      310.75      302.04     40.55 o 
  -4   6  13       45.76       50.72     26.06 o 
  -3   6  13      558.59      601.21     51.25 o 
  -2   6  13      373.97      372.66     44.45 o 
  -1   6  13      102.67      112.90     50.75 o 
   0   6  13      126.99      121.16     35.66 o 
  -9   7  13      130.92      136.94     38.59 o 
  -8   7  13      163.89      188.82     38.82 o 
  -6   7  13      688.87      708.53     55.87 o 
  -5   7  13      306.11      322.40     41.37 o 
  -4   7  13        3.11      -12.16     20.35 o 
  -3   7  13        0.52       -3.55     21.91 o 
  -2   7  13      153.44      241.58     38.38 o 
  -1   7  13      102.55       94.65     31.57 o 
   0   7  13       75.50       80.02     31.94 o 
  -9   8  13       44.97       33.40     33.83 o 
  -8   8  13      576.49      437.58     72.65 o 
  -6   8  13       35.69       24.73     25.67 o 
  -5   8  13      355.96      382.89     45.84 o 
  -4   8  13      136.16      164.86     34.50 o 
  -3   8  13        0.42       11.75     18.44 o 
  -2   8  13        0.24        3.79     20.77 o 
  -1   8  13      136.08      159.94     36.59 o 
   0   8  13       12.30       11.65     23.92 o 
  -9   9  13      218.05      112.03     51.58 o 
  -8   9  13       25.51       33.28     38.27 o 
  -7   9  13       92.52       70.73     30.87 o 
  -6   9  13        3.75        0.83     23.92 o 
  -5   9  13      277.85      298.12     41.34 o 
  -4   9  13       18.09       30.99     26.24 o 
  -3   9  13        8.19       38.10     27.15 o 
  -2   9  13      113.23      117.97     31.58 o 
  -1   9  13      158.81      178.53     39.10 o 
   0   9  13        0.42        3.96     24.39 o 
  -9  10  13      212.99      166.38     59.90 o 
  -8  10  13      147.46      143.25     37.38 o 
  -7  10  13      263.03      247.09     40.98 o 
  -6  10  13      932.82     1049.54     67.64 o 
  -5  10  13      133.22      118.29     34.30 o 
  -4  10  13      162.51      167.16     36.07 o 
  -3  10  13      100.83      136.73     35.45 o 
  -2  10  13      209.60      281.61     42.16 o 
  -1  10  13       20.80        8.11     23.68 o 
  -8  11  13      455.68      455.87     79.58 o 
  -7  11  13      190.89      205.73     41.36 o 
  -6  11  13       34.03       75.25     31.42 o 
  -5  11  13      847.19     1059.23     70.58 o 
  -4  11  13      169.33      187.37     38.59 o 
  -3  11  13      158.09      136.46     36.02 o 
  -2  11  13       57.91      112.77     32.51 o 
  -1  11  13      134.52      119.81     35.45 o 
  -8  12  13       50.46       -7.21     39.93 o 
  -7  12  13        4.61      -12.41     25.18 o 
  -6  12  13       33.67       44.99     31.82 o 
  -5  12  13       10.76       24.31     29.59 o 
  -4  12  13        2.56       -4.73     26.60 o 
  -3  12  13        2.98       12.27     27.63 o 
  -2  12  13        1.91       58.79     43.26 o 
  -1  12  13       15.54        8.56     25.45 o 
  -7  13  13      132.22      127.26     38.51 o 
  -6  13  13       23.39       17.71     29.84 o 
  -5  13  13      878.72     1032.09     70.95 o 
  -4  13  13      967.35     1046.16     71.92 o 
  -3  13  13      174.70      222.31     42.55 o 
  -2  13  13       74.67      168.60     58.23 o 
  -7  14  13     1643.95     1648.42    180.52 o 
  -6  14  13     3624.51     3673.00    127.65 o 
  -5  14  13      705.42      763.23     65.68 o 
  -4  14  13       85.14       69.02     34.50 o 
  -3  14  13     1456.24     1704.43     89.22 o 
  -6  15  13      350.17      283.14     50.39 o 
  -5  15  13     1415.66     1368.34     83.92 o 
  -4  15  13      752.47      841.66     69.21 o 
  -3  15  13      145.13      284.76     49.12 o 
  -9   0  14       36.23        4.99     38.27 o 
  -8   0  14      168.33      178.03     53.24 o 
  -7   0  14       70.95       42.15     37.71 o 
  -6   0  14      376.76      454.77     66.55 o 
  -4   0  14      426.27      428.70     63.22 o 
  -3   0  14        2.63      -10.54     30.50 o 
  -2   0  14       46.91       72.65     42.15 o 
  -1   0  14      124.66      183.57     54.35 o 
  -9   1  14       49.31        2.73     28.20 o 
  -8   1  14      411.27      330.30     46.46 o 
  -7   1  14      592.79      590.68     54.31 o 
  -6   1  14        3.58       30.60     24.70 o 
  -4   1  14      550.21      503.57     69.32 o 
  -3   1  14       22.22        8.53     21.84 o 
  -2   1  14      106.39       45.66     30.50 o 
  -1   1  14      102.41       90.40     31.37 o 
  -9   2  14       37.64       -1.81     28.33 o 
  -8   2  14      182.02      215.46     41.56 o 
  -7   2  14     1079.98      904.27     62.93 o 
  -6   2  14     1157.33     1082.02     90.95 o 
  -5   2  14        6.90       -6.66     27.73 o 
  -4   2  14      500.53      477.25     47.50 o 
  -3   2  14     1252.87     1142.74     69.77 o 
  -2   2  14      523.78      536.58     53.52 o 
  -1   2  14        4.29        2.15     23.49 o 
  -9   3  14      500.77      457.60     54.51 o 
  -8   3  14      137.97      137.25     36.67 o 
  -7   3  14        2.48       12.75     23.72 o 
  -5   3  14     1108.90     1117.51     93.17 o 
  -4   3  14      931.75      830.94     58.63 o 
  -3   3  14        0.33        4.60     21.95 o 
  -2   3  14      353.89      363.30     46.76 o 
  -1   3  14      402.32      350.79     47.43 o 
  -9   4  14      147.56      183.83     40.59 o 
  -8   4  14       61.69       69.83     31.57 o 
  -7   4  14      145.49      169.71     50.47 o 
  -5   4  14       17.68        7.40     22.70 o 
  -4   4  14        4.13       23.29     36.60 o 
  -3   4  14        6.12       -3.25     21.00 o 
  -2   4  14       19.49       37.70     25.90 o 
  -1   4  14        1.82       13.10     25.09 o 
  -9   5  14      661.21      725.33     64.89 o 
  -8   5  14      586.07      557.57     54.51 o 
  -7   5  14      418.18      374.91     68.22 o 
  -6   5  14      336.61      351.61     64.89 o 
  -5   5  14     1203.85     1243.23     70.56 o 
  -4   5  14     1046.54     1094.22     95.95 o 
  -3   5  14       28.73       11.24     24.23 o 
  -2   5  14     1072.05     1184.51     73.33 o 
  -1   5  14      942.01     1043.28     73.28 o 
  -9   6  14      302.09      328.57     50.30 o 
  -8   6  14       45.10       68.77     44.92 o 
  -6   6  14     2753.51     2819.14    102.75 o 
  -5   6  14      556.17      509.90     51.15 o 
  -4   6  14      921.35     1011.03     95.39 o 
  -3   6  14     3581.17     3846.16    282.57 o 
  -2   6  14      910.57     1154.28    100.10 o 
  -8   7  14     1291.72     1202.92    110.92 o 
  -7   7  14      255.77      207.97     56.01 o 
  -6   7  14      962.24      859.98     62.54 o 
  -5   7  14     2726.68     3124.98    118.13 o 
  -4   7  14      771.31      881.81     89.29 o 
  -3   7  14       33.57       44.20     26.36 o 
  -2   7  14      804.88      945.07     92.06 o 
  -8   8  14        6.02       23.85     42.15 o 
  -7   8  14       24.27       43.26     43.26 o 
  -6   8  14       17.00        8.97     26.92 o 
  -5   8  14      140.43      182.19     38.82 o 
  -4   8  14       39.04       28.84     40.49 o 
  -3   8  14        2.76      -15.53     32.17 o 
  -2   8  14       24.87       28.64     27.08 o 
  -8   9  14      750.33      559.88     59.01 o 
  -7   9  14       86.01      173.03     57.68 o 
  -6   9  14      362.05      357.13     47.45 o 
  -5   9  14     1734.25     1764.57     87.06 o 
  -4   9  14      994.06     1207.07    100.94 o 
  -3   9  14       14.15        2.22     36.60 o 
  -2   9  14      467.09      485.78     63.22 o 
  -7  10  14     2062.83     1968.23    175.81 o 
  -6  10  14      898.55      825.86     71.82 o 
  -5  10  14       58.54       68.33     33.00 o 
  -4  10  14      666.02      691.32     62.11 o 
  -3  10  14     1024.09     1275.57    113.69 o 
  -7  11  14        9.60       -4.30     28.38 o 
  -6  11  14      547.60      481.34     56.27 o 
  -5  11  14      790.49      759.07     64.79 o 
  -4  11  14      449.81      468.69     54.31 o 
  -3  11  14       26.25       75.98     47.14 o 
  -6  12  14        9.63       38.94     32.93 o 
  -5  12  14      145.89      209.68     43.57 o 
  -4  12  14       63.69       61.79     34.70 o 
  -8   1  15      231.04      180.38     40.87 o 
  -7   1  15       54.49       51.74     29.98 o 
  -6   1  15     1078.69     1080.36     95.95 o 
  -4   1  15      295.33      294.19     47.97 o 
  -3   1  15       60.60       57.91     31.06 o 
  -8   2  15      552.51      515.36     55.49 o 
  -7   2  15     1245.54     1262.26    108.70 o 
  -4   2  15     1336.85     1442.01     78.61 o 
  -3   2  15     1889.52     1998.32     94.30 o 
  -8   3  15      687.30      602.85     85.96 o 
  -7   3  15      148.08      129.78     51.58 o 
  -5   3  15      276.50      315.01     62.11 o 
  -4   3  15      720.22      816.37     89.29 o 
  -3   3  15      153.34      155.21     37.16 o 
  -7   4  15      170.17      104.26     48.25 o 
  -6   4  15       79.84       69.32     46.03 o 
  -5   4  15      252.41      211.30     54.91 o 
  -4   4  15      156.60      108.15     47.14 o 
  -3   4  15       98.54      131.16     35.84 o 
  -7   5  15      340.39      265.65     63.78 o 
  -6   5  15      226.49      253.45     58.79 o 
  -5   5  15      247.54      362.71     67.11 o 
  -4   5  15       37.30       43.81     43.81 o 
  -7   6  15       54.06       49.36     45.48 o 
  -6   6  15       15.53       12.20     39.38 o 
  -5   6  15      101.76       41.59     41.59 o 
  -4   6  15      198.70      300.04     65.44 o 
  -6   7  15       31.45       60.61     32.35 o 
  -5   7  15        0.50      -17.19     32.72 o 
                                                 
